# Supplementary material for: Characterization and Evolution of Conserved MicroRNA through Duplication Events in Date Palm (Phoenix dactylifera)
Source: PLoS One. 2013 Aug 8;8(8):e71435. doi: 10.1371/journal.pone.0071435 (PMC3738527; doi:10.1371/journal.pone.0071435)
Supplement: Table S1 — Detailed information for miRNAs predicted in Arabidopsis thaliana (ath), Citrus sinensis (csi), Glycine max (gma), Oryza sativa (osa), Solanum lycopersicum (sly), Populus trichocarpa (ptc), and Malus domestica (mdm). (XLS) [file pone.0071435.s004.xls]

## Sheet: Table S1
Table S1 Detailed information for miRNAs predicted in Arabidopsis thaliana (ath), Citrus sinensis (csi), Glycine max (gma), Oryza sativa (osa), Solanum lycopersicum (sly), Populus trichocarpa (ptc), and Malus domestica (mdm).
Species	miRNA-code	Location of miRNA hairpin			miRNA family	miRBase*
		Chromosome	start	End
Arabidopsis thaliana	1	Chr1	18026842	18027005	miR156	ath-MIR157d
Arabidopsis thaliana	2	Chr1	24913210	24913292	miR156	ath-MIR157a
Arabidopsis thaliana	3	Chr1	24921108	24921190	miR156	ath-MIR157b
Arabidopsis thaliana	4	Chr2	8412526	8412608	miR156	ath-MIR156g
Arabidopsis thaliana	5	Chr2	10676472	10676553	miR156	ath-MIR156a
Arabidopsis thaliana	6	Chr2	17589024	17589083	miR156
Arabidopsis thaliana	7	Chr3	6244532	6244689	miR156	ath-MIR157c
Arabidopsis thaliana	8	Chr4	15074945	15075024	miR156	ath-MIR156b
Arabidopsis thaliana	9	Chr4	15415428	15415510	miR156	ath-MIR156c
Arabidopsis thaliana	10	Chr5	3456647	3456732	miR156	ath-MIR156d
Arabidopsis thaliana	11	Chr5	3867213	3867308	miR156	ath-MIR156e
Arabidopsis thaliana	12	Chr5	9136126	9136215	miR156	ath-MIR156f
Arabidopsis thaliana	13	Chr5	20571767	20572031	miR156
Arabidopsis thaliana	14	Chr5	20605109	20605373	miR156
Arabidopsis thaliana	15	Chr5	22597026	22597103	miR156	ath-MIR156h
Arabidopsis thaliana	16	Chr1	6220693	6220781	miR159	ath-MIR159b
Arabidopsis thaliana	17	Chr1	27713286	27713370	miR159	ath-MIR159a
Arabidopsis thaliana	18	Chr2	17029759	17029846	miR159	ath-MIR319c
Arabidopsis thaliana	19	Chr2	18994645	18994843	miR159	ath-MIR159c
Arabidopsis thaliana	20	Chr4	12352962	12353125	miR159	ath-MIR319a
Arabidopsis thaliana	21	Chr4	17331509	17331592	miR159
Arabidopsis thaliana	22	Chr5	16660473	16660636	miR159	ath-MIR319b
Arabidopsis thaliana	23	Chr2	16340283	16340359	miR160	ath-MIR160a
Arabidopsis thaliana	24	Chr4	9888987	9889065	miR160	ath-MIR160b
Arabidopsis thaliana	25	Chr5	19009099	19009177	miR160	ath-MIR160c
Arabidopsis thaliana	26	Chr5	2634938	2635018	miR162	ath-MIR162a
Arabidopsis thaliana	27	Chr5	7740612	7740695	miR162	ath-MIR162b
Arabidopsis thaliana	28	Chr2	19520770	19520847	miR164	ath-MIR164a
Arabidopsis thaliana	29	Chr3	20114832	20115152	miR164
Arabidopsis thaliana	30	Chr5	287586	287734	miR164	ath-MIR164b
Arabidopsis thaliana	31	Chr5	9852684	9852765	miR164	ath-MIR164c
Arabidopsis thaliana	32	Chr1	78935	79029	miR166	ath-MIR165a
Arabidopsis thaliana	33	Chr2	19176129	19176258	miR166	ath-MIR166a
Arabidopsis thaliana	34	Chr3	22922213	22922318	miR166	ath-MIR166b
Arabidopsis thaliana	35	Chr4	369859	369988	miR166	ath-MIR165b
Arabidopsis thaliana	36	Chr5	2838653	2838754	miR166	ath-MIR166c
Arabidopsis thaliana	37	Chr5	2840631	2840725	miR166	ath-MIR166d
Arabidopsis thaliana	38	Chr5	16775527	16775655	miR166	ath-MIR166e
Arabidopsis thaliana	39	Chr5	17516311	17516395	miR166	ath-MIR166f
Arabidopsis thaliana	40	Chr5	25504816	25504899	miR166	ath-MIR166g
Arabidopsis thaliana	41	Chr3	1306633	1306770	miR167	ath-MIR167c
Arabidopsis thaliana	42	Chr3	8108090	8108190	miR167	ath-MIR167a
Arabidopsis thaliana	43	Chr3	23406177	23406267	miR167	ath-MIR167b
Arabidopsis thaliana	44	Chr4	10578652	10578755	miR168	ath-MIR168a
Arabidopsis thaliana	45	Chr5	18358805	18358893	miR168	ath-MIR168b
Arabidopsis thaliana	46	Chr1	6695465	6695563	miR169	ath-MIR169h
Arabidopsis thaliana	47	Chr1	20039503	20039574	miR169	ath-MIR169d
Arabidopsis thaliana	48	Chr1	20041588	20041658	miR169	ath-MIR169e
Arabidopsis thaliana	49	Chr3	4359013	4359201	miR169	ath-MIR169a
Arabidopsis thaliana	50	Chr3	4805717	4805817	miR169	ath-MIR169f
Arabidopsis thaliana	51	Chr3	9872002	9872125	miR169	ath-MIR169i
Arabidopsis thaliana	52	Chr3	9872359	9872502	miR169	ath-MIR169j
Arabidopsis thaliana	53	Chr3	9875571	9875694	miR169	ath-MIR169k
Arabidopsis thaliana	54	Chr3	9875915	9876059	miR169	ath-MIR169l
Arabidopsis thaliana	55	Chr3	9878212	9878337	miR169	ath-MIR169m
Arabidopsis thaliana	56	Chr3	9878565	9878709	miR169	ath-MIR169n
Arabidopsis thaliana	57	Chr3	14251703	14251774	miR169
Arabidopsis thaliana	58	Chr4	11483034	11483112	miR169	ath-MIR169g
Arabidopsis thaliana	59	Chr5	8527512	8527610	miR169	ath-MIR169b
Arabidopsis thaliana	60	Chr5	15870676	15870887	miR169	ath-MIR169c
Arabidopsis thaliana	61	Chr1	3961372	3961447	miR171	ath-MIR171b
Arabidopsis thaliana	62	Chr1	22930100	22930174	miR171	ath-MIR171c
Arabidopsis thaliana	63	Chr3	19073452	19073539	miR171	ath-MIR171a
Arabidopsis thaliana	64	Chr5	26411596	26411655	miR171	ath-MIR170
Arabidopsis thaliana	65	Chr2	11942921	11943010	miR172	ath-MIR172a
Arabidopsis thaliana	66	Chr3	3599794	3599890	miR172	ath-MIR172c
Arabidopsis thaliana	67	Chr3	20587922	20588008	miR172	ath-MIR172d
Arabidopsis thaliana	68	Chr4	7597487	7597737	miR172
Arabidopsis thaliana	69	Chr5	1188214	1188296	miR172	ath-MIR172b
Arabidopsis thaliana	70	Chr5	23988485	23988583	miR172	ath-MIR172e
Arabidopsis thaliana	71	Chr2	16061972	16062040	miR390	ath-MIR390a
Arabidopsis thaliana	72	Chr5	23636962	23637051	miR390	ath-MIR390b
Arabidopsis thaliana	73	Chr2	16652115	16652219	miR393	ath-MIR393a
Arabidopsis thaliana	74	Chr3	20691657	20691796	miR393	ath-MIR393b
Arabidopsis thaliana	75	Chr1	7058207	7058296	miR394	ath-MIR394a
Arabidopsis thaliana	76	Chr1	28568821	28568914	miR394	ath-MIR394b
Arabidopsis thaliana	77	Chr1	9363208	9363276	miR395	ath-MIR395a
Arabidopsis thaliana	78	Chr1	9364483	9364558	miR395	ath-MIR395b
Arabidopsis thaliana	79	Chr1	9367092	9367167	miR395	ath-MIR395c
Arabidopsis thaliana	80	Chr1	26269991	26270066	miR395	ath-MIR395d
Arabidopsis thaliana	81	Chr1	26272788	26272858	miR395	ath-MIR395e
Arabidopsis thaliana	82	Chr1	26273870	26273957	miR395	ath-MIR395f
Arabidopsis thaliana	83	Chr2	4142334	4142462	miR396	ath-MIR396a
Arabidopsis thaliana	84	Chr5	13611811	13611919	miR396	ath-MIR396b
Arabidopsis thaliana	85	Chr4	2625963	2626043	miR397	ath-MIR397a
Arabidopsis thaliana	86	Chr4	7878665	7878747	miR397	ath-MIR397b
Arabidopsis thaliana	87	Chr2	1040949	1041031	miR398	ath-MIR398a
Arabidopsis thaliana	88	Chr5	4691034	4691125	miR398	ath-MIR398b
Arabidopsis thaliana	89	Chr5	4694706	4694796	miR398	ath-MIR398c
Arabidopsis thaliana	90	Chr1	10227085	10227183	miR399	ath-MIR399a
Arabidopsis thaliana	91	Chr1	23345389	23345499	miR399	ath-MIR399b
Arabidopsis thaliana	92	Chr2	14442990	14443065	miR399	ath-MIR399d
Arabidopsis thaliana	93	Chr2	14443516	14443600	miR399	ath-MIR399e
Arabidopsis thaliana	94	Chr2	14445009	14445102	miR399	ath-MIR399f
Arabidopsis thaliana	95	Chr5	24962497	24962586	miR399	ath-MIR399c
Arabidopsis thaliana	96	Chr2	19319867	19319951	miR408	ath-MIR408
Citrus sinensis	97	chr1	2761344	2761419	miR156	csi-MIR156
Citrus sinensis	98	chr2	10012402	10012476	miR156
Citrus sinensis	99	chr2	10025246	10025320	miR156
Citrus sinensis	100	chr2	10039471	10039545	miR156
Citrus sinensis	101	chr2	10066764	10066838	miR156
Citrus sinensis	102	chr2	26257131	26257398	miR156
Citrus sinensis	103	chr3	27518853	27518988	miR156
Citrus sinensis	104	chr4	392474	392552	miR156
Citrus sinensis	105	chr4	3430806	3430892	miR156
Citrus sinensis	106	chr4	5740180	5740253	miR156
Citrus sinensis	107	chr5	28611735	28611954	miR156
Citrus sinensis	108	chr6	18417847	18417921	miR156
Citrus sinensis	109	chr7	3637067	3637147	miR156
Citrus sinensis	110	chr7	24974118	24974196	miR156
Citrus sinensis	111	chr1	9887417	9887587	miR159
Citrus sinensis	112	chr2	10333402	10333569	miR159
Citrus sinensis	113	chr4	17297201	17297272	miR159	csi-MIR319
Citrus sinensis	114	chr5	1270918	1271082	miR159
Citrus sinensis	115	chr5	31257513	31257700	miR159	csi-MIR159
Citrus sinensis	116	chr7	26021884	26021983	miR159
Citrus sinensis	117	chr7	27372753	27372928	miR159
Citrus sinensis	118	chr7	29667419	29667590	miR159
Citrus sinensis	119	chrUn	5719895	5720063	miR159
Citrus sinensis	120	chrUn	5728262	5728438	miR159
Citrus sinensis	121	chrUn	38703899	38704021	miR159
Citrus sinensis	122	chrUn	44891784	44891850	miR159
Citrus sinensis	123	chrUn	54101694	54101970	miR159
Citrus sinensis	124	chrUn	54103372	54103648	miR159
Citrus sinensis	125	chrUn	85455067	85455238	miR159
Citrus sinensis	126	chr2	7769007	7769085	miR160
Citrus sinensis	127	chr2	15585031	15585109	miR160
Citrus sinensis	128	chr6	12800062	12800139	miR160
Citrus sinensis	129	chr7	28082732	28082809	miR160	csi-MIR160
Citrus sinensis	130	chrUn	57376093	57376181	miR162	csi-MIR162
Citrus sinensis	131	chr1	20120582	20120655	miR164
Citrus sinensis	132	chr3	18767380	18767459	miR164
Citrus sinensis	133	chr4	6602621	6602693	miR164
Citrus sinensis	134	chr5	34321663	34321751	miR164
Citrus sinensis	135	chr5	34322089	34322177	miR164
Citrus sinensis	136	chr6	11297808	11297979	miR164	csi-MIR164
Citrus sinensis	137	chr3	4882048	4882175	miR166	csi-MIR166b=d
Citrus sinensis	138	chr5	444286	444443	miR166	csi-MIR166a
Citrus sinensis	139	chr5	32145001	32145085	miR166	csi-MIR166c
Citrus sinensis	140	chr9	5710442	5710516	miR166
Citrus sinensis	141	chrUn	6490926	6491059	miR166	csi-MIR166e
Citrus sinensis	142	chrUn	22424084	22424186	miR166
Citrus sinensis	143	chrUn	22424325	22424401	miR166
Citrus sinensis	144	chrUn	22609300	22609400	miR166
Citrus sinensis	145	chrUn	22609539	22609615	miR166
Citrus sinensis	146	chrUn	38823688	38823787	miR166
Citrus sinensis	147	chr2	8234568	8234886	miR167	csi-MIR167c
Citrus sinensis	148	chr3	14950381	14950454	miR167	csi-MIR167a
Citrus sinensis	149	chr5	32490691	32490757	miR167
Citrus sinensis	150	chr5	32493971	32494075	miR167
Citrus sinensis	151	chr7	25054286	25054428	miR167
Citrus sinensis	152	chr9	4850212	4850279	miR167	csi-MIR167b
Citrus sinensis	153	chrUn	55219652	55219792	miR168
Citrus sinensis	154	chr1	911883	912022	miR169
Citrus sinensis	155	chr2	10937985	10938075	miR169
Citrus sinensis	156	chr2	10938260	10938356	miR169
Citrus sinensis	157	chr2	10983796	10983892	miR169
Citrus sinensis	158	chr2	10985284	10985392	miR169
Citrus sinensis	159	chr2	10985595	10985685	miR169
Citrus sinensis	160	chr2	11005553	11005668	miR169
Citrus sinensis	161	chr2	11005815	11005909	miR169
Citrus sinensis	162	chr2	11046832	11046922	miR169
Citrus sinensis	163	chr2	11051260	11051354	miR169
Citrus sinensis	164	chr2	27130654	27130768	miR169
Citrus sinensis	165	chr2	27130930	27131017	miR169
Citrus sinensis	166	chr2	29716795	29717047	miR169
Citrus sinensis	167	chr4	2089653	2089713	miR169	csi-MIR169
Citrus sinensis	168	chr4	2093196	2093287	miR169
Citrus sinensis	169	chr5	29121663	29121799	miR169
Citrus sinensis	170	chr6	14242540	14242657	miR169
Citrus sinensis	171	chr6	14242845	14242952	miR169
Citrus sinensis	172	chr6	14259757	14259864	miR169
Citrus sinensis	173	chr6	14261268	14261370	miR169
Citrus sinensis	174	chr6	14262229	14262333	miR169
Citrus sinensis	175	chr6	14265139	14265242	miR169
Citrus sinensis	176	chr6	20613065	20613180	miR169
Citrus sinensis	177	chr7	1152870	1153049	miR169
Citrus sinensis	178	chr7	1615835	1615977	miR169
Citrus sinensis	179	chr7	4557225	4557305	miR169
Citrus sinensis	180	chr7	9635661	9635762	miR169
Citrus sinensis	181	chr7	9636633	9636729	miR169
Citrus sinensis	182	chr7	9638611	9638729	miR169
Citrus sinensis	183	chr7	9638917	9639024	miR169
Citrus sinensis	184	chr7	9640426	9640532	miR169
Citrus sinensis	185	chr7	9641312	9641416	miR169
Citrus sinensis	186	chr7	9644282	9644388	miR169
Citrus sinensis	187	chr7	16090936	16091032	miR169
Citrus sinensis	188	chr7	16120774	16120869	miR169
Citrus sinensis	189	chr7	16128562	16128658	miR169
Citrus sinensis	190	chr9	1732735	1732848	miR169
Citrus sinensis	191	chr1	28276677	28276772	miR171
Citrus sinensis	192	chr2	1312581	1312656	miR171
Citrus sinensis	193	chr2	18268073	18268150	miR171
Citrus sinensis	194	chr2	18394871	18394944	miR171	csi-MIR171a
Citrus sinensis	195	chr2	24734622	24734696	miR171
Citrus sinensis	196	chr3	27931488	27931564	miR171
Citrus sinensis	197	chr4	3390407	3390484	miR171
Citrus sinensis	198	chrUn	20985591	20985687	miR171	csi-MIR171b
Citrus sinensis	199	chrUn	39530703	39530778	miR171
Citrus sinensis	200	chrUn	86431539	86431616	miR171
Citrus sinensis	201	chr1	27308874	27308974	miR172	csi-MIR172a=b
Citrus sinensis	202	chr7	9071189	9071359	miR172
Citrus sinensis	203	chr7	9327548	9327603	miR172
Citrus sinensis	204	chr7	24626964	24627090	miR172
Citrus sinensis	205	chr7	31487997	31488119	miR172	csi-MIR172c
Citrus sinensis	206	chr8	19105397	19105478	miR172
Citrus sinensis	207	chr8	21299400	21299494	miR172
Citrus sinensis	208	chr6	11042455	11042549	miR390	csi-MIR390
Citrus sinensis	209	chr8	22526307	22526401	miR390
Citrus sinensis	210	chr2	28762187	28762267	miR393	csi-MIR393
Citrus sinensis	211	chr7	31958725	31958805	miR393
Citrus sinensis	212	chr9	16703358	16703467	miR393
Citrus sinensis	213	chr3	27990538	27990646	miR394	csi-MIR394
Citrus sinensis	214	chr7	954756	955000	miR394
Citrus sinensis	215	chrUn	46342777	46342857	miR394
Citrus sinensis	216	chr5	11840425	11840489	miR395
Citrus sinensis	217	chr5	25577870	25577946	miR395	csi-MIR395
Citrus sinensis	218	chr5	25583954	25584023	miR395
Citrus sinensis	219	chr5	25603665	25603733	miR395
Citrus sinensis	220	chr5	26935152	26935216	miR395
Citrus sinensis	221	chr7	2081158	2081216	miR395
Citrus sinensis	222	chr7	2083854	2083939	miR395
Citrus sinensis	223	chr1	15269181	15269316	miR396	csi-MIR396c
Citrus sinensis	224	chr1	25223253	25223351	miR396
Citrus sinensis	225	chr1	28388150	28388245	miR396
Citrus sinensis	226	chr2	12906270	12906368	miR396
Citrus sinensis	227	chr3	25870349	25870447	miR396
Citrus sinensis	228	chr4	2193002	2193100	miR396
Citrus sinensis	229	chr4	3335341	3335424	miR396	csi-MIR396b
Citrus sinensis	230	chr4	3340923	3341026	miR396
Citrus sinensis	231	chr5	13188919	13189017	miR396
Citrus sinensis	232	chr5	24605236	24605334	miR396
Citrus sinensis	233	chr7	3041267	3041347	miR396	csi-MIR396a
Citrus sinensis	234	chr7	10781038	10781143	miR396
Citrus sinensis	235	chr9	4490243	4490341	miR396
Citrus sinensis	236	chrUn	57685958	57686056	miR396
Citrus sinensis	237	chr2	4101122	4101208	miR397	csi-MIR397
Citrus sinensis	238	chr2	28955960	28956054	miR398
Citrus sinensis	239	chr7	1333367	1333497	miR398	csi-MIR398
Citrus sinensis	240	chr2	2292737	2292835	miR399	csi-MIR399a=e
Citrus sinensis	241	chr2	2298428	2298535	miR399
Citrus sinensis	242	chr2	2303842	2303933	miR399
Citrus sinensis	243	chr2	2305468	2305536	miR399
Citrus sinensis	244	chr5	7022872	7022992	miR399
Citrus sinensis	245	chr9	15383384	15383489	miR399
Citrus sinensis	246	chrUn	28033765	28033842	miR408	csi-MIR408
Citrus sinensis	247	chr2	9926848	9926927	miR482	csi-MIR482c
Citrus sinensis	248	chr2	9941018	9941121	miR482	csi-MIR482a
Citrus sinensis	249	chr2	9942548	9942651	miR482
Citrus sinensis	250	chr2	9946493	9946565	miR482
Citrus sinensis	251	chr2	9962434	9962506	miR482	csi-MIR472
Citrus sinensis	252	chr2	17852516	17852664	miR482
Citrus sinensis	253	chr2	17871667	17871815	miR482
Glycine max	254	Gm01	55282682	55282759	miR156	gma-MIR156t
Glycine max	255	Gm02	7812540	7812617	miR156	gma-MIR156j
Glycine max	256	Gm02	11360399	11360607	miR156
Glycine max	257	Gm02	41864174	41864256	miR156	gma-MIR156u
Glycine max	258	Gm02	50779245	50779319	miR156	gma-MIR156f
Glycine max	259	Gm03	36670273	36670440	miR156
Glycine max	260	Gm04	4257067	4257153	miR156	gma-MIR156v
Glycine max	261	Gm04	4990864	4990944	miR156	gma-MIR156h
Glycine max	262	Gm04	46850693	46850804	miR156
Glycine max	263	Gm05	38621701	38621802	miR156	gma-MIR156i
Glycine max	264	Gm06	4013580	4013666	miR156	gma-MIR156w
Glycine max	265	Gm06	4699154	4699235	miR156	gma-MIR156k
Glycine max	266	Gm07	9347153	9347247	miR156	gma-MIR156l
Glycine max	267	Gm07	44319132	44319225	miR156
Glycine max	268	Gm08	3891376	3891479	miR156	gma-MIR156d
Glycine max	269	Gm09	37843763	37843853	miR156	gma-MIR156m
Glycine max	270	Gm10	31094696	31094864	miR156
Glycine max	271	Gm10	43565493	43565768	miR156
Glycine max	272	Gm11	453224	453301	miR156	gma-MIR156p
Glycine max	273	Gm11	551997	552197	miR156
Glycine max	274	Gm13	20521472	20521556	miR156	gma-MIR156q
Glycine max	275	Gm14	990358	990432	miR156	gma-MIR156b
Glycine max	276	Gm14	9431608	9431696	miR156	gma-MIR156x
Glycine max	277	Gm14	10664516	10664596	miR156	gma-MIR156n
Glycine max	278	Gm16	5196786	5196873	miR156
Glycine max	279	Gm16	6487213	6487286	miR156
Glycine max	280	Gm17	4291671	4291752	miR156	gma-MIR156s
Glycine max	281	Gm17	6149982	6150064	miR156	gma-MIR156a
Glycine max	282	Gm17	37759450	37759530	miR156	gma-MIR156o
Glycine max	283	Gm17	38431877	38431965	miR156	gma-MIR156y
Glycine max	284	Gm18	61442601	61442679	miR156	gma-MIR156e
Glycine max	285	Gm19	8895404	8895479	miR156	gma-MIR156g
Glycine max	286	Gm02	43885413	43885579	miR159	gma-MIR319g
Glycine max	287	Gm02	45704236	45704403	miR159	gma-MIR319h
Glycine max	288	Gm04	15673283	15673547	miR159
Glycine max	289	Gm04	36867645	36867789	miR159
Glycine max	290	Gm04	39800880	39800961	miR159
Glycine max	291	Gm04	46348806	46348983	miR159	gma-MIR319i
Glycine max	292	Gm05	38530035	38530205	miR159
Glycine max	293	Gm05	40832106	40832269	miR159	gma-MIR319a
Glycine max	294	Gm06	11433550	11433733	miR159
Glycine max	295	Gm06	22581703	22581770	miR159
Glycine max	296	Gm06	49544944	49544998	miR159
Glycine max	297	Gm07	5371604	5371766	miR159
Glycine max	298	Gm07	5376521	5376688	miR159	gma-MIR156ab
Glycine max	299	Gm07	5386119	5386280	miR159	gma-MIR159b
Glycine max	300	Gm07	5393986	5394148	miR159	gma-MIR156z
Glycine max	301	Gm07	9524938	9525108	miR159	gma-MIR159e
Glycine max	302	Gm08	1647818	1647984	miR159	gma-MIR319b
Glycine max	303	Gm08	3993898	3994077	miR159
Glycine max	304	Gm09	37672413	37672583	miR159	gma-MIR159a
Glycine max	305	Gm10	11906158	11906285	miR159
Glycine max	306	Gm11	1374028	1374190	miR159	gma-MIR319j
Glycine max	307	Gm11	32902071	32902238	miR159	gma-MIR319k
Glycine max	308	Gm12	4756156	4756252	miR159
Glycine max	309	Gm13	27068600	27068665	miR159	gma-MIR319n
Glycine max	310	Gm13	35265476	35265674	miR159
Glycine max	311	Gm14	45953452	45953631	miR159	gma-MIR319c
Glycine max	312	Gm14	47959359	47959526	miR159	gma-MIR319e
Glycine max	313	Gm15	25551393	25551448	miR159
Glycine max	314	Gm15	37256789	37256998	miR159
Glycine max	315	Gm15	40230225	40230400	miR159	gma-MIR319d
Glycine max	316	Gm16	2794136	2794297	miR159	gma-MIR159f
Glycine max	317	Gm16	2804538	2804701	miR159	gma-MIR159c
Glycine max	318	Gm16	2807878	2808041	miR159	gma-MIR156aa
Glycine max	319	Gm16	29620771	29620847	miR159
Glycine max	320	Gm17	9436194	9436262	miR159	gma-MIR319l
Glycine max	321	Gm18	4278894	4279061	miR159	gma-MIR319m
Glycine max	322	Gm19	35326941	35327257	miR159
Glycine max	323	Gm19	40637286	40637602	miR159
Glycine max	324	Gm03	41268420	41268497	miR160
Glycine max	325	Gm09	1261025	1261104	miR160
Glycine max	326	Gm10	4733509	4733586	miR160	gma-MIR160f
Glycine max	327	Gm10	43851658	43851737	miR160	gma-MIR160a
Glycine max	328	Gm13	23749988	23750065	miR160	gma-MIR160d
Glycine max	329	Gm15	9536844	9536923	miR160
Glycine max	330	Gm15	9547195	9547274	miR160
Glycine max	331	Gm19	43795957	43796034	miR160	gma-MIR160c=e
Glycine max	332	Gm20	40554898	40554974	miR160	gma-MIR160b
Glycine max	333	Gm05	7692604	7692686	miR162
Glycine max	334	Gm06	20176249	20176328	miR162	gma-MIR162a
Glycine max	335	Gm17	10181508	10181590	miR162	gma-MIR162b=c
Glycine max	336	Gm01	43367858	43367988	miR164
Glycine max	337	Gm02	1511600	1511677	miR164	gma-MIR164e
Glycine max	338	Gm03	5291905	5292048	miR164	gma-MIR164c
Glycine max	339	Gm03	45537777	45537862	miR164	gma-MIR164f
Glycine max	340	Gm03	46896230	46896304	miR164	gma-MIR164g
Glycine max	341	Gm07	3508931	3508990	miR164
Glycine max	342	Gm09	46253856	46253994	miR164	gma-MIR164h
Glycine max	343	Gm10	1553883	1553959	miR164	gma-MIR164b
Glycine max	344	Gm10	38093069	38093134	miR164	gma-MIR164d
Glycine max	345	Gm16	948510	948569	miR164
Glycine max	346	Gm18	53779004	53779141	miR164	gma-MIR164i
Glycine max	347	Gm19	48157212	48157282	miR164	gma-MIR164j
Glycine max	348	Gm19	49560511	49560585	miR164	gma-MIR164a
Glycine max	349	Gm20	45788105	45788196	miR164	gma-MIR164k
Glycine max	350	Gm01	33010575	33010788	miR166
Glycine max	351	Gm02	14340775	14340855	miR166	gma-MIR166i
Glycine max	352	Gm03	39519843	39519941	miR166	gma-MIR166p
Glycine max	353	Gm04	25372885	25373004	miR166	gma-MIR166u
Glycine max	354	Gm04	44849940	44850019	miR166	gma-MIR166e
Glycine max	355	Gm04	44850199	44850323	miR166	gma-MIR166q
Glycine max	356	Gm05	37747174	37747297	miR166	gma-MIR166n
Glycine max	357	Gm05	37747471	37747550	miR166
Glycine max	358	Gm06	10985742	10985871	miR166	gma-MIR166r
Glycine max	359	Gm06	12992826	12992951	miR166	gma-MIR166o
Glycine max	360	Gm06	12993106	12993186	miR166
Glycine max	361	Gm06	45110950	45111074	miR166	gma-MIR166l
Glycine max	362	Gm07	4453665	4453765	miR166	gma-MIR166c
Glycine max	363	Gm07	10198835	10198931	miR166	gma-MIR166s
Glycine max	364	Gm08	282414	282535	miR166	gma-MIR166b
Glycine max	365	Gm08	282660	282739	miR166
Glycine max	366	Gm08	14990556	14990722	miR166	gma-MIR166h
Glycine max	367	Gm09	37125234	37125350	miR166	gma-MIR166t
Glycine max	368	Gm10	2905331	2905411	miR166	gma-MIR166g
Glycine max	369	Gm10	41243374	41243455	miR166	gma-MIR166f
Glycine max	370	Gm15	3688773	3688922	miR166	gma-MIR166j
Glycine max	371	Gm16	1912592	1912692	miR166	gma-MIR166a
Glycine max	372	Gm16	3661382	3661603	miR166
Glycine max	373	Gm19	2715019	2715220	miR166
Glycine max	374	Gm19	36649701	36649978	miR166	gma-MIR166k
Glycine max	375	Gm20	43105404	43105488	miR166	gma-MIR166d
Glycine max	376	Gm02	307533	307601	miR167
Glycine max	377	Gm02	14635634	14635713	miR167	gma-MIR167b
Glycine max	378	Gm03	39319075	39319162	miR167
Glycine max	379	Gm10	2640291	2640370	miR167	gma-MIR167d
Glycine max	380	Gm10	39044884	39044947	miR167	gma-MIR167h
Glycine max	381	Gm10	46574274	46574339	miR167	gma-MIR167f
Glycine max	382	Gm19	41871251	41871330	miR167	gma-MIR167a
Glycine max	383	Gm20	37901915	37901980	miR167	gma-MIR167e=i
Glycine max	384	Gm20	44765103	44765166	miR167	gma-MIR167g=j
Glycine max	385	Gm01	48070322	48070409	miR168	gma-MIR168a
Glycine max	386	Gm09	41353245	41353332	miR168	gma-MIR168b
Glycine max	387	Gm02	10422874	10423035	miR169	gma-MIR169b
Glycine max	388	Gm02	46876646	46876724	miR169	gma-MIR169j
Glycine max	389	Gm04	44039214	44039312	miR169
Glycine max	390	Gm06	13783240	13783336	miR169
Glycine max	391	Gm07	23548073	23548129	miR169
Glycine max	392	Gm08	717108	717212	miR169
Glycine max	393	Gm08	724221	724325	miR169
Glycine max	394	Gm09	5240052	5240144	miR169
Glycine max	395	Gm09	5264003	5264085	miR169	gma-MIR169k
Glycine max	396	Gm09	5282128	5282195	miR169	gma-MIR169h
Glycine max	397	Gm09	5285265	5285332	miR169
Glycine max	398	Gm09	5287925	5287982	miR169	gma-MIR169c
Glycine max	399	Gm09	5295100	5295193	miR169
Glycine max	400	Gm09	5299606	5299706	miR169
Glycine max	401	Gm09	35771825	35771904	miR169
Glycine max	402	Gm09	42642486	42642604	miR169
Glycine max	403	Gm10	40332804	40332912	miR169	gma-MIR169f
Glycine max	404	Gm13	355491	355567	miR169	gma-MIR169i
Glycine max	405	Gm13	363855	363933	miR169	gma-MIR169o
Glycine max	406	Gm13	368454	368550	miR169	gma-MIR169m
Glycine max	407	Gm13	371093	371188	miR169
Glycine max	408	Gm13	5838685	5838967	miR169	gma-MIR169v
Glycine max	409	Gm14	5324809	5324900	miR169	gma-MIR169l
Glycine max	410	Gm15	14150076	14150176	miR169	gma-MIR169n
Glycine max	411	Gm15	14152963	14153043	miR169
Glycine max	412	Gm15	14171035	14171090	miR169	gma-MIR169d
Glycine max	413	Gm15	14176167	14176240	miR169	gma-MIR169p
Glycine max	414	Gm15	14188525	14188592	miR169
Glycine max	415	Gm15	14191200	14191273	miR169
Glycine max	416	Gm15	14194140	14194195	miR169	gma-MIR169e
Glycine max	417	Gm15	14197508	14197601	miR169
Glycine max	418	Gm15	14202465	14202557	miR169
Glycine max	419	Gm17	4857096	4857178	miR169	gma-MIR169r
Glycine max	420	Gm17	4861836	4861943	miR169	gma-MIR169g
Glycine max	421	Gm17	4864177	4864273	miR169	gma-MIR169s
Glycine max	422	Gm18	58982958	58983075	miR169
Glycine max	423	Gm19	2809370	2809653	miR169
Glycine max	424	Gm01	49100270	49100357	miR171	gma-MIR171d
Glycine max	425	Gm02	4014018	4014135	miR171	gma-MIR171j
Glycine max	426	Gm04	46988588	46988659	miR171	gma-MIR171b
Glycine max	427	Gm04	46988910	46988976	miR171	gma-MIR171r
Glycine max	428	Gm05	38295348	38295431	miR171
Glycine max	429	Gm05	41564664	41564735	miR171	gma-MIR171e
Glycine max	430	Gm06	10859307	10859373	miR171	gma-MIR171s
Glycine max	431	Gm06	10859624	10859695	miR171	gma-MIR171h
Glycine max	432	Gm06	48920636	48920710	miR171	gma-MIR171i
Glycine max	433	Gm06	48964789	48964862	miR171	gma-MIR171t
Glycine max	434	Gm07	43679662	43679737	miR171	gma-MIR171c
Glycine max	435	Gm08	921808	921889	miR171	gma-MIR171u
Glycine max	436	Gm08	4261339	4261416	miR171
Glycine max	437	Gm12	8398845	8398919	miR171	gma-MIR171m
Glycine max	438	Gm12	8443117	8443191	miR171	gma-MIR171a
Glycine max	439	Gm12	35489102	35489177	miR171	gma-MIR171n
Glycine max	440	Gm13	26271145	26271222	miR171
Glycine max	441	Gm13	30650804	30650877	miR171	gma-MIR171o
Glycine max	442	Gm13	39325510	39325585	miR171	gma-MIR171p
Glycine max	443	Gm15	8464125	8464198	miR171	gma-MIR171f
Glycine max	444	Gm16	5347847	5347922	miR171	gma-MIR171g
Glycine max	445	Gm16	26603377	26603511	miR171
Glycine max	446	Gm17	1007474	1007549	miR171	gma-MIR171q
Glycine max	447	Gm17	9101711	9101788	miR171	gma-MIR171k=l
Glycine max	448	Gm01	51958779	51959037	miR172
Glycine max	449	Gm10	28500728	28500879	miR172
Glycine max	450	Gm10	31592583	31592682	miR172	gma-MIR172g
Glycine max	451	Gm10	43474740	43474816	miR172	gma-MIR172h
Glycine max	452	Gm11	16934093	16934211	miR172	gma-MIR172f
Glycine max	453	Gm11	35957830	35957937	miR172	gma-MIR172e
Glycine max	454	Gm12	6110726	6110839	miR172	gma-MIR172a
Glycine max	455	Gm12	33560634	33560741	miR172	gma-MIR172k
Glycine max	456	Gm13	40401695	40401802	miR172	gma-MIR172b
Glycine max	457	Gm13	41635481	41635632	miR172	gma-MIR172l
Glycine max	458	Gm14	5548775	5548879	miR172	gma-MIR172d
Glycine max	459	Gm15	2892969	2893115	miR172	gma-MIR172i
Glycine max	460	Gm15	43637518	43637624	miR172
Glycine max	461	Gm18	2969009	2969116	miR172	gma-MIR172c
Glycine max	462	Gm19	7599342	7599408	miR172
Glycine max	463	Gm20	40895754	40895829	miR172	gma-MIR172j
Glycine max	464	Gm01	42335626	42335699	miR390	gma-MIR390c
Glycine max	465	Gm02	44954769	44954842	miR390	gma-MIR390d
Glycine max	466	Gm03	6558195	6558268	miR390	gma-MIR390a
Glycine max	467	Gm11	30272773	30272845	miR390	gma-MIR390f
Glycine max	468	Gm14	47097990	47098064	miR390	gma-MIR390b
Glycine max	469	Gm18	5047784	5047851	miR390	gma-MIR390g
Glycine max	470	Gm18	53278047	53278148	miR390	gma-MIR390e
Glycine max	471	Gm01	41428842	41428933	miR393	gma-MIR393b
Glycine max	472	Gm02	47136219	47136304	miR393	gma-MIR393c
Glycine max	473	Gm09	31624544	31624663	miR393	gma-MIR393h
Glycine max	474	Gm10	16966564	16966655	miR393	gma-MIR393d
Glycine max	475	Gm10	45859049	45859161	miR393	gma-MIR393i
Glycine max	476	Gm11	36567534	36567625	miR393	gma-MIR393a
Glycine max	477	Gm14	5053434	5053547	miR393	gma-MIR393e
Glycine max	478	Gm16	33891084	33891210	miR393	gma-MIR393j
Glycine max	479	Gm18	2409756	2409846	miR393	gma-MIR393f
Glycine max	480	Gm20	24956258	24956349	miR393	gma-MIR393g
Glycine max	481	Gm20	38670393	38670507	miR393	gma-MIR393k
Glycine max	482	Gm04	1508883	1508978	miR394	gma-MIR394c
Glycine max	483	Gm05	35743192	35743281	miR394	gma-MIR394e
Glycine max	484	Gm06	1502468	1502532	miR394	gma-MIR394g
Glycine max	485	Gm08	9880084	9880146	miR394	gma-MIR394f
Glycine max	486	Gm14	48984891	48984969	miR394	gma-MIR394b
Glycine max	487	Gm15	3767188	3767247	miR394	gma-MIR394d
Glycine max	488	Gm15	45719578	45719843	miR394
Glycine max	489	Gm17	41783785	41783864	miR394	gma-MIR394a
Glycine max	490	Gm01	4760450	4760540	miR395
Glycine max	491	Gm01	4784117	4784208	miR395
Glycine max	492	Gm01	4788431	4788531	miR395
Glycine max	493	Gm01	4792390	4792468	miR395	gma-MIR395h
Glycine max	494	Gm01	4797918	4797999	miR395	gma-MIR395i
Glycine max	495	Gm01	4810832	4810922	miR395	gma-MIR395j
Glycine max	496	Gm01	4813275	4813366	miR395	gma-MIR395k
Glycine max	497	Gm02	1723456	1723537	miR395	gma-MIR395b
Glycine max	498	Gm02	1730691	1730778	miR395
Glycine max	499	Gm02	1736347	1736447	miR395	gma-MIR395l
Glycine max	500	Gm02	1750602	1750668	miR395	gma-MIR395m
Glycine max	501	Gm02	1759320	1759403	miR395
Glycine max	502	Gm02	1766386	1766494	miR395
Glycine max	503	Gm02	1770217	1770310	miR395
Glycine max	504	Gm02	1772416	1772509	miR395
Glycine max	505	Gm08	32424233	32424303	miR395
Glycine max	506	Gm08	40780644	40780742	miR395	gma-MIR395d
Glycine max	507	Gm08	40789697	40789791	miR395	gma-MIR395e
Glycine max	508	Gm08	40804208	40804307	miR395	gma-MIR395f
Glycine max	509	Gm08	40810583	40810687	miR395	gma-MIR395g
Glycine max	510	Gm08	40812339	40812425	miR395
Glycine max	511	Gm08	40838541	40838628	miR395
Glycine max	512	Gm08	40840232	40840306	miR395	gma-MIR395c
Glycine max	513	Gm18	16305095	16305169	miR395
Glycine max	514	Gm18	16316079	16316163	miR395
Glycine max	515	Gm18	16394377	16394471	miR395
Glycine max	516	Gm04	5396145	5396229	miR396
Glycine max	517	Gm07	3151007	3151071	miR396
Glycine max	518	Gm13	26329954	26330034	miR396	gma-MIR396b
Glycine max	519	Gm13	26338154	26338252	miR396	gma-MIR396a
Glycine max	520	Gm13	43804807	43804861	miR396	gma-MIR396c
Glycine max	521	Gm14	13971440	13971543	miR396	gma-MIR396h
Glycine max	522	Gm14	19876786	19876891	miR396
Glycine max	523	Gm15	556722	556776	miR396	gma-MIR396f
Glycine max	524	Gm16	638474	638538	miR396
Glycine max	525	Gm16	31162202	31162310	miR396	gma-MIR396j
Glycine max	526	Gm17	9044868	9044966	miR396	gma-MIR396i
Glycine max	527	Gm17	9053063	9053143	miR396	gma-MIR396d=k
Glycine max	528	Gm17	35366554	35366649	miR396	gma-MIR396e
Glycine max	529	Gm03	18405946	18406060	miR397
Glycine max	530	Gm07	16894353	16894491	miR397
Glycine max	531	Gm07	35780910	35780993	miR397
Glycine max	532	Gm08	4639058	4639141	miR397	gma-MIR397a
Glycine max	533	Gm13	34383011	34383108	miR397	gma-MIR397b
Glycine max	534	Gm01	7195781	7195869	miR398	gma-MIR398a
Glycine max	535	Gm02	10988453	10988546	miR398	gma-MIR398b
Glycine max	536	Gm02	49180018	49180111	miR398
Glycine max	537	Gm08	14299259	14299349	miR398	gma-MIR398c
Glycine max	538	Gm14	2694363	2694460	miR398
Glycine max	539	Gm05	34951432	34951507	miR399
Glycine max	540	Gm05	34958635	34958712	miR399	gma-MIR399d
Glycine max	541	Gm05	34963187	34963280	miR399
Glycine max	542	Gm05	34967664	34967758	miR399	gma-MIR399e
Glycine max	543	Gm08	9112046	9112132	miR399
Glycine max	544	Gm08	9114331	9114406	miR399
Glycine max	545	Gm08	9118522	9118604	miR399	gma-MIR399f
Glycine max	546	Gm08	9122927	9123029	miR399
Glycine max	547	Gm08	9126530	9126620	miR399	gma-MIR399g
Glycine max	548	Gm09	34174633	34174736	miR399
Glycine max	549	Gm09	34181534	34181622	miR399	gma-MIR399h
Glycine max	550	Gm10	46275324	46275393	miR399	gma-MIR399a
Glycine max	551	Gm10	46279397	46279487	miR399
Glycine max	552	Gm13	32733360	32733427	miR399
Glycine max	553	Gm15	6547396	6547469	miR399
Glycine max	554	Gm16	35606669	35606770	miR399
Glycine max	555	Gm16	35612522	35612597	miR399	gma-MIR399b
Glycine max	556	Gm17	10900646	10900717	miR399
Glycine max	557	Gm20	38248038	38248128	miR399
Glycine max	558	Gm20	38251199	38251268	miR399	gma-MIR399c
Glycine max	559	Gm02	837431	837538	miR408	gma-MIR408a
Glycine max	560	Gm02	44961444	44961586	miR408
Glycine max	561	Gm03	44626703	44626819	miR408	gma-MIR408b
Glycine max	562	Gm10	36557013	36557122	miR408	gma-MIR408c
Glycine max	563	Gm19	47163696	47163810	miR408	gma-MIR408d
Glycine max	564	Gm02	7783833	7783899	miR482	gma-MIR482a
Glycine max	565	Gm10	48574035	48574119	miR482	gma-MIR2118b
Glycine max	566	Gm18	61452919	61452987	miR482	gma-MIR482c
Malus domestica	567	chr1	32986725	32986806	miR156	mdm-MIR156n
Malus domestica	568	chr10	37844329	37844404	miR156	mdm-MIR156w
Malus domestica	569	chr11	3449060	3449134	miR156	mdm-MIR156u/v=t#
Malus domestica	570	chr11	3449885	3449959	miR156	mdm-MIR156u/v=t
Malus domestica	571	chr13	17053924	17054008	miR156	mdm-MIR156i=g
Malus domestica	572	chr14	8738497	8738796	miR156
Malus domestica	573	chr15	582719	582804	miR156	mdm-MIR156m
Malus domestica	574	chr15	600536	600620	miR156	mdm-MIR156b=o
Malus domestica	575	chr15	8253169	8253252	miR156	mdm-MIR156j=a=e=c=e=c=h
Malus domestica	576	chr15	8285690	8285770	miR156	mdm-MIR156d=l
Malus domestica	577	chr2	6344936	6345018	miR156	mdm-MIR156ad=ae
Malus domestica	578	chr2	14988131	14988212	miR156	mdm-MIR156f
Malus domestica	579	chr6	20214493	20214547	miR156
Malus domestica	580	chr6	21794531	21794764	miR156
Malus domestica	581	chr6	28400143	28400217	miR156	mdm-MIR156ac=ab
Malus domestica	582	chr8	8712756	8712838	miR156	mdm-MIR156k
Malus domestica	583	chr9	1244858	1244940	miR156
Malus domestica	584	chr9	31942630	31942707	miR156	mdm-MIR156p=r=x=z=q=s=y=aa
Malus domestica	585	chr10	10016360	10016539	miR159
Malus domestica	586	chr11	5074059	5074224	miR159
Malus domestica	587	chr11	34194879	34195058	miR159
Malus domestica	588	chr12	2871097	2871276	miR159
Malus domestica	589	chr13	1867800	1867973	miR159	mdm-MIR319c
Malus domestica	590	chr14	17485444	17485610	miR159	mdm-MIR319a=b
Malus domestica	591	chr14	32324685	32324928	miR159
Malus domestica	592	chr15	11299251	11299323	miR159
Malus domestica	593	chr16	393932	394105	miR159
Malus domestica	594	chr2	3310941	3311013	miR159
Malus domestica	595	chr3	5256660	5256826	miR159
Malus domestica	596	chr3	22870675	22870845	miR159
Malus domestica	597	chr6	28522361	28522548	miR159
Malus domestica	598	chr7	10153002	10153076	miR159
Malus domestica	599	chr7	18827990	18828163	miR159
Malus domestica	600	chr7	26174852	26175040	miR159
Malus domestica	601	chr1	18035950	18036027	miR160	mdm-MIR160c=e
Malus domestica	602	chr10	28374083	28374159	miR160	mdm-MIR160a
Malus domestica	603	chr12	28965484	28965564	miR160	mdm-MIR160b=d
Malus domestica	604	chr17	10578436	10578515	miR160
Malus domestica	605	chr2	11456315	11456547	miR160
Malus domestica	606	chr4	13550166	13550246	miR160
Malus domestica	607	chr9	9838024	9838103	miR160
Malus domestica	608	chr14	31733644	31733726	miR162	mdm-MIR162a
Malus domestica	609	chr6	27406450	27406533	miR162	mdm-MIR162b
Malus domestica	610	chr11	39385722	39385805	miR164
Malus domestica	611	chr12	30026965	30027124	miR164	mdm-MIR164e=f
Malus domestica	612	chr12	32673569	32673652	miR164	mdm-MIR164d=b
Malus domestica	613	chr17	13512579	13512647	miR164	mdm-MIR164a
Malus domestica	614	chr3	38481402	38481485	miR164	mdm-MIR164c
Malus domestica	615	chr9	18933335	18933403	miR164
Malus domestica	616	chr1	35283300	35283356	miR166
Malus domestica	617	chr10	22522907	22522985	miR166	mdm-MIR166c
Malus domestica	618	chr12	26978085	26978386	miR166
Malus domestica	619	chr13	4868822	4868987	miR166
Malus domestica	620	chr13	24480950	24481026	miR166	mdm-MIR166b=f
Malus domestica	621	chr5	16403614	16403692	miR166	mdm-MIR166e=i
Malus domestica	622	chr7	21621602	21621762	miR166	mdm-MIR166g=a
Malus domestica	623	chr7	30171031	30171088	miR166
Malus domestica	624	chr11	36092632	36092698	miR167	mdm-MIR167c
Malus domestica	625	chr11	36101250	36101349	miR167	mdm-MIR167b
Malus domestica	626	chr12	34710845	34710912	miR167	mdm-MIR167g
Malus domestica	627	chr13	22929428	22929494	miR167	mdm-MIR167j
Malus domestica	628	chr16	17272186	17272252	miR167	mdm-MIR167a=h=i
Malus domestica	629	chr3	34825424	34825490	miR167	mdm-MIR167d
Malus domestica	630	chr3	34830387	34830492	miR167	mdm-MIR167e
Malus domestica	631	chr4	23637964	23638029	miR167	mdm-MIR167f
Malus domestica	632	chr6	2109305	2109404	miR168	mdm-MIR168a=b
Malus domestica	633	chr11	28980476	28980551	miR169	mdm-MIR169a
Malus domestica	634	chr13	4346069	4346312	miR169
Malus domestica	635	chr14	24762943	24763052	miR169
Malus domestica	636	chr17	333218	333308	miR169
Malus domestica	637	chr17	333533	333670	miR169
Malus domestica	638	chr17	3675249	3675449	miR169
Malus domestica	639	chr3	7560895	7560989	miR169
Malus domestica	640	chr9	453988	454100	miR169	mdm-MIR169e=f
Malus domestica	641	chr9	3268395	3268605	miR169
Malus domestica	642	chr9	3292004	3292214	miR169
Malus domestica	643	chr1	28258438	28258523	miR171
Malus domestica	644	chr1	35187411	35187530	miR171	mdm-MIR171i
Malus domestica	645	chr10	21471608	21471732	miR171
Malus domestica	646	chr12	25022383	25022491	miR171	mdm-MIR171e=c=d
Malus domestica	647	chr14	33311100	33311175	miR171
Malus domestica	648	chr17	8124940	8125014	miR171
Malus domestica	649	chr3	29547661	29547748	miR171
Malus domestica	650	chr6	28916727	28916802	miR171
Malus domestica	651	chr9	7273398	7273472	miR171	mdm-MIR171f
Malus domestica	652	chr9	7371823	7371901	miR171	mdm-MIR171a=b
Malus domestica	653	chr1	21409746	21409824	miR172	mdm-MIR172b=o
Malus domestica	654	chr1	22966307	22966383	miR172	mdm-MIR172a=c=m=n
Malus domestica	655	chr13	18300334	18300477	miR172	mdm-MIR172i=j=k
Malus domestica	656	chr3	8635501	8635645	miR172	mdm-MIR172d=f=l
Malus domestica	657	chr3	12394436	12394506	miR172	mdm-MIR172e=g=h
Malus domestica	658	chr11	5537686	5537773	miR390	mdm-MIR390a
Malus domestica	659	chr12	29758427	29758492	miR390	mdm-MIR390e=f=b
Malus domestica	660	chr3	5910306	5910396	miR390	mdm-MIR390c=d
Malus domestica	661	chr1	31900094	31900204	miR393	mdm-MIR393b=c=d=e
Malus domestica	662	chr1	31938209	31938319	miR393	mdm-MIR393b=c=d=e
Malus domestica	663	chr1	35764742	35764807	miR393
Malus domestica	664	chr7	28506091	28506191	miR393	mdm-MIR393a
Malus domestica	665	chr12	29118823	29118975	miR394
Malus domestica	666	chr13	33499005	33499157	miR394
Malus domestica	667	chr5	17814880	17815032	miR394
Malus domestica	668	chr8	501290	501362	miR394	mdm-MIR394a=b
Malus domestica	669	chr13	4880722	4880806	miR395	mdm-MIR395a
Malus domestica	670	chr13	4890550	4890646	miR395
Malus domestica	671	chr13	4892695	4892770	miR395
Malus domestica	672	chr13	4895563	4895669	miR395	mdm-MIR395d
Malus domestica	673	chr16	3352240	3352330	miR395
Malus domestica	674	chr15	6147480	6147568	miR396	mdm-MIR396f
Malus domestica	675	chr15	9848961	9849075	miR396	mdm-MIR396b=a
Malus domestica	676	chr15	9857795	9857877	miR396	mdm-MIR396d=c=e
Malus domestica	677	chr8	22516417	22516505	miR396	mdm-MIR396g
Malus domestica	678	chr10	33631013	33631094	miR397	mdm-MIR397b
Malus domestica	679	chr16	8337538	8337595	miR397
Malus domestica	680	chr5	3063710	3063790	miR397	mdm-MIR397a
Malus domestica	681	chr1	4784445	4784509	miR398
Malus domestica	682	chr16	2628803	2628889	miR398	mdm-MIR398a
Malus domestica	683	chr3	23307061	23307123	miR398	mdm-MIR398b=c
Malus domestica	684	chr5	36725876	36725940	miR398
Malus domestica	685	chr1	31412756	31412834	miR399	mdm-MIR399i
Malus domestica	686	chr10	31421804	31421923	miR399	mdm-MIR399e=f=g=h
Malus domestica	687	chr10	31427146	31427265	miR399
Malus domestica	688	chr10	31429567	31429649	miR399
Malus domestica	689	chr10	31433651	31433739	miR399	mdm-MIR399b
Malus domestica	690	chr10	31440765	31440906	miR399
Malus domestica	691	chr5	6214338	6214434	miR399	mdm-MIR399a=c
Malus domestica	692	chr6	16472338	16472439	miR399	mdm-MIR399d
Malus domestica	693	chr7	27788769	27788847	miR399	mdm-MIR399j
Malus domestica	694	chr17	26788625	26788707	miR408	mdm-MIR408a=b=c=d
Malus domestica	695	chr13	2028137	2028216	miR482	mdm-MIR482b=c=d
Malus domestica	696	chr15	4227260	4227451	miR482
Malus domestica	697	chr15	29203618	29203746	miR482
Malus domestica	698	chr6	15849607	15849793	miR482
Oryza sativa	699	Chr1	4666003	4666093	miR156	osa-MIR156c
Oryza sativa	700	Chr1	4666383	4666468	miR156	osa-MIR156b
Oryza sativa	701	Chr1	22524152	22524240	miR156	osa-MIR156a
Oryza sativa	702	Chr2	4512910	4512993	miR156	osa-MIR156d
Oryza sativa	703	Chr2	16227807	16227901	miR156	osa-MIR529a
Oryza sativa	704	Chr2	24119997	24120082	miR156	osa-MIR156i
Oryza sativa	705	Chr4	15883042	15883142	miR156	osa-MIR529b
Oryza sativa	706	Chr4	25026336	25026421	miR156	osa-MIR156e
Oryza sativa	707	Chr5	5230619	5230754	miR156	osa-MIR156l
Oryza sativa	708	Chr5	12100218	12100272	miR156
Oryza sativa	709	Chr6	26554836	26554921	miR156	osa-MIR156h=j
Oryza sativa	710	Chr8	21478233	21478412	miR156	osa-MIR156f
Oryza sativa	711	Chr8	21491235	21491414	miR156
Oryza sativa	712	Chr9	15065256	15065365	miR156	osa-MIR156g
Oryza sativa	713	Chr9	18289119	18289200	miR156	osa-MIR156k
Oryza sativa	714	Chr9	18918909	18919224	miR156
Oryza sativa	715	Chr1	1215043	1215204	miR159	osa-MIR159b
Oryza sativa	716	Chr1	6556061	6556231	miR159	osa-MIR159c
Oryza sativa	717	Chr1	6563769	6563931	miR159	osa-MIR159d
Oryza sativa	718	Chr1	6677581	6677754	miR159	osa-MIR319b
Oryza sativa	719	Chr1	6693125	6693286	miR159	osa-MIR159f
Oryza sativa	720	Chr1	9760721	9760885	miR159	osa-MIR159e
Oryza sativa	721	Chr1	17681976	17682143	miR159	osa-MIR159a
Oryza sativa	722	Chr1	26823338	26823417	miR159	osa-MIR319a
Oryza sativa	723	Chr10	876800	876880	miR159
Oryza sativa	724	Chr6	27773554	27773820	miR159
Oryza sativa	725	Chr2	3511589	3511668	miR160	osa-MIR160a
Oryza sativa	726	Chr3	32454996	32455123	miR160	osa-MIR160d
Oryza sativa	727	Chr6	28081050	28081129	miR160	osa-MIR160b
Oryza sativa	728	Chr7	2216772	2216863	miR160	osa-MIR160e
Oryza sativa	729	Chr8	1707575	1707659	miR160	osa-MIR160c
Oryza sativa	730	Chr8	24396893	24396970	miR160	osa-MIR160f
Oryza sativa	731	Chr9	19504840	19505047	miR160
Oryza sativa	732	Chr2	23605809	23605959	miR162	osa-MIR162a
Oryza sativa	733	Chr4	24405911	24406020	miR162	osa-MIR162b
Oryza sativa	734	Chr2	33143577	33143650	miR164	osa-MIR164d
Oryza sativa	735	Chr3	10542167	10542278	miR164	osa-MIR164e
Oryza sativa	736	Chr5	15896171	15896263	miR164	osa-MIR164b
Oryza sativa	737	Chr5	17327450	17327548	miR164	osa-MIR164c
Oryza sativa	738	Chr5	23343931	23344090	miR164	osa-MIR164f
Oryza sativa	739	Chr7	1055164	1055298	miR164
Oryza sativa	740	Chr7	28523359	28523480	miR164	osa-MIR164a
Oryza sativa	741	Chr10	14483308	14483378	miR166	osa-MIR166f
Oryza sativa	742	Chr10	19987157	19987261	miR166	osa-MIR166a
Oryza sativa	743	Chr12	18329381	18329497	miR166	osa-MIR166g
Oryza sativa	744	Chr2	26130080	26130166	miR166	osa-MIR166d
Oryza sativa	745	Chr2	32435187	32435279	miR166	osa-MIR166h=k
Oryza sativa	746	Chr3	765736	765848	miR166	osa-MIR166e
Oryza sativa	747	Chr3	3487800	3487895	miR166	osa-MIR166c
Oryza sativa	748	Chr3	25294967	25295083	miR166	osa-MIR166i=j
Oryza sativa	749	Chr3	30392801	30392861	miR166	osa-MIR166n
Oryza sativa	750	Chr6	30327105	30327267	miR166	osa-MIR166b
Oryza sativa	751	Chr8	23045394	23045519	miR166	osa-MIR166m
Oryza sativa	752	Chr9	16951837	16951913	miR166	osa-MIR166l
Oryza sativa	753	Chr1	2553173	2553283	miR167
Oryza sativa	754	Chr1	32686099	32686202	miR167	osa-MIR167j
Oryza sativa	755	Chr10	14723054	14723146	miR167	osa-MIR167f
Oryza sativa	756	Chr10	21888322	21888550	miR167
Oryza sativa	757	Chr12	11420785	11420896	miR167
Oryza sativa	758	Chr12	25476822	25476934	miR167	osa-MIR167a
Oryza sativa	759	Chr12	25480628	25480727	miR167	osa-MIR167h
Oryza sativa	760	Chr2	3742252	3742502	miR167	osa-MIR167e
Oryza sativa	761	Chr3	3347692	3347753	miR167	osa-MIR167g
Oryza sativa	762	Chr3	30546947	30547073	miR167	osa-MIR167b
Oryza sativa	763	Chr3	33130636	33130760	miR167	osa-MIR167c
Oryza sativa	764	Chr5	28204798	28204909	miR167
Oryza sativa	765	Chr6	27674760	27674938	miR167	osa-MIR167i
Oryza sativa	766	Chr6	30345737	30345848	miR167
Oryza sativa	767	Chr7	4166305	4166394	miR167	osa-MIR167d
Oryza sativa	768	Chr2	1553164	1553230	miR168	osa-MIR168a
Oryza sativa	769	Chr1	8729142	8729234	miR169	osa-MIR169a
Oryza sativa	770	Chr10	12492731	12492893	miR169
Oryza sativa	771	Chr11	6081538	6081690	miR169	osa-MIR169o
Oryza sativa	772	Chr11	6085262	6085418	miR169	osa-MIR169n
Oryza sativa	773	Chr12	6825027	6825133	miR169	osa-MIR1430
Oryza sativa	774	Chr2	18558332	18558481	miR169	osa-MIR169f
Oryza sativa	775	Chr2	32794160	32794394	miR169	osa-MIR169e
Oryza sativa	776	Chr3	35782430	35782518	miR169	osa-MIR1433
Oryza sativa	777	Chr4	19420088	19420190	miR169	osa-MIR169g
Oryza sativa	778	Chr4	30712349	30712438	miR169	osa-MIR169c
Oryza sativa	779	Chr6	27295919	27296024	miR169	osa-MIR169b
Oryza sativa	780	Chr8	26803160	26803245	miR169	osa-MIR169i
Oryza sativa	781	Chr8	26807360	26807458	miR169	osa-MIR169h
Oryza sativa	782	Chr8	26813908	26814022	miR169	osa-MIR169m
Oryza sativa	783	Chr8	26817499	26817584	miR169	osa-MIR169l=q
Oryza sativa	784	Chr9	14620393	14620473	miR169	osa-MIR169d
Oryza sativa	785	Chr9	19788872	19788973	miR169	osa-MIR169j
Oryza sativa	786	Chr9	19792144	19792276	miR169	osa-MIR169k
Oryza sativa	787	Chr10	21237325	21237435	miR171	osa-MIR171d
Oryza sativa	788	Chr3	1970499	1970593	miR171	osa-MIR171e
Oryza sativa	789	Chr3	21191613	21191708	miR171	osa-MIR171i
Oryza sativa	790	Chr3	30027786	30027888	miR171	osa-MIR171f
Oryza sativa	791	Chr4	28482472	28482529	miR171	osa-MIR171h
Oryza sativa	792	Chr4	31713484	31713558	miR171	osa-MIR171c
Oryza sativa	793	Chr6	25891143	25891216	miR171	osa-MIR171a
Oryza sativa	794	Chr7	15636756	15636820	miR171	osa-MIR171g
Oryza sativa	795	Chr8	5369165	5369240	miR171	osa-MIR171b
Oryza sativa	796	Chr1	42923749	42923960	miR172	osa-MIR172b
Oryza sativa	797	Chr2	35143559	35143644	miR172	osa-MIR172d
Oryza sativa	798	Chr7	13111498	13111582	miR172	osa-MIR172c
Oryza sativa	799	Chr9	22881847	22881929	miR172	osa-MIR172a
Oryza sativa	800	Chr3	34275157	34275212	miR390	osa-MIR390
Oryza sativa	801	Chr1	2309159	2309253	miR393	osa-MIR393a
Oryza sativa	802	Chr4	34931887	34931981	miR393	osa-MIR393b
Oryza sativa	803	Chr2	27148167	27148249	miR394	osa-MIR394
Oryza sativa	804	Chr4	31805506	31805623	miR395	osa-MIR395a
Oryza sativa	805	Chr4	32621995	32622110	miR395	osa-MIR395m
Oryza sativa	806	Chr4	32622856	32622976	miR395
Oryza sativa	807	Chr4	32623082	32623147	miR395	osa-MIR395s=x
Oryza sativa	808	Chr8	3299997	3300090	miR395	osa-MIR395h
Oryza sativa	809	Chr9	6606711	6606776	miR395	osa-MIR395u
Oryza sativa	810	Chr9	6607363	6607485	miR395	osa-MIR395t
Oryza sativa	811	Chr2	34280395	34280526	miR396	osa-MIR396a
Oryza sativa	812	Chr2	34287884	34288002	miR396	osa-MIR396c
Oryza sativa	813	Chr2	35636556	35636712	miR396	osa-MIR396f
Oryza sativa	814	Chr4	28922995	28923055	miR396
Oryza sativa	815	Chr4	34436832	34436992	miR396	osa-MIR396d=e
Oryza sativa	816	Chr5	3823313	3823543	miR396
Oryza sativa	817	Chr6	3669660	3669753	miR396	osa-MIR396b
Oryza sativa	818	Chr11	28974899	28974962	miR397
Oryza sativa	819	Chr2	3280794	3280885	miR397	osa-MIR397b
Oryza sativa	820	Chr6	28489798	28489885	miR397	osa-MIR397a
Oryza sativa	821	Chr10	9216261	9216353	miR398	osa-MIR398a
Oryza sativa	822	Chr7	14598629	14598692	miR398	osa-MIR398b
Oryza sativa	823	Chr1	30477624	30477717	miR399	osa-MIR399e
Oryza sativa	824	Chr1	30478648	30478772	miR399	osa-MIR399a
Oryza sativa	825	Chr2	7650696	7650787	miR399	osa-MIR399i
Oryza sativa	826	Chr2	7664038	7664110	miR399	osa-MIR399b
Oryza sativa	827	Chr2	7675296	7675390	miR399	osa-MIR399g
Oryza sativa	828	Chr4	28873133	28873214	miR399	osa-MIR399j
Oryza sativa	829	Chr5	26305950	26306035	miR399	osa-MIR399c
Oryza sativa	830	Chr5	26307948	26308022	miR399	osa-MIR399h
Oryza sativa	831	Chr5	26311265	26311346	miR399	osa-MIR399k
Oryza sativa	832	Chr6	1561801	1562062	miR399	osa-MIR399d
Oryza sativa	833	Chr6	20888643	20888735	miR399	osa-MIR399f
Oryza sativa	834	Chr6	20890880	20890968	miR399
Oryza sativa	835	Chr1	1435416	1435615	miR408
Oryza sativa	836	Chr1	12301691	12301831	miR408	osa-MIR408
Oryza sativa	837	Chr6	22840976	22841148	miR408
Oryza sativa	838	Chr8	13389663	13389783	miR408
Oryza sativa	839	Chr4	21645325	21645421	miR482
Oryza sativa	840	Chr4	21654405	21654501	miR482
Oryza sativa	841	Chr4	21661534	21661630	miR482
Populus trichocarpa	842	Chr03	17946950	17947222	miR156
Populus trichocarpa	843	Chr06	20084169	20084251	miR156	ptc-MIR156a
Populus trichocarpa	844	Chr06	23735962	23736044	miR156	ptc-MIR156b
Populus trichocarpa	845	Chr06	26631535	26631616	miR156	ptc-MIR156c
Populus trichocarpa	846	Chr11	11382239	11382315	miR156	ptc-MIR156k
Populus trichocarpa	847	Chr12	4939255	4939328	miR156	ptc-MIR156i
Populus trichocarpa	848	Chr12	5273762	5273837	miR156
Populus trichocarpa	849	Chr14	4465818	4465924	miR156
Populus trichocarpa	850	Chr15	4227014	4227087	miR156	ptc-MIR156j
Populus trichocarpa	851	Chr17	13418478	13418554	miR156	ptc-MIR156g=h
Populus trichocarpa	852	Chr18	1583366	1583447	miR156	ptc-MIR156e
Populus trichocarpa	853	Chr18	7816759	7816932	miR156
Populus trichocarpa	854	Chr18	7849586	7849759	miR156
Populus trichocarpa	855	Chr01	7572707	7572871	miR159	ptc-MIR319a
Populus trichocarpa	856	Chr03	15437830	15437989	miR159	ptc-MIR319b
Populus trichocarpa	857	Chr06	25744387	25744454	miR159	ptc-MIR319i
Populus trichocarpa	858	Chr11	16519852	16519968	miR159
Populus trichocarpa	859	Chr12	4736174	4736331	miR159	ptc-MIR159c
Populus trichocarpa	860	Chr12	5185114	5185271	miR159	ptc-MIR159a
Populus trichocarpa	861	Chr12	5273762	5273837	miR159
Populus trichocarpa	862	Chr12	5918408	5918574	miR159	ptc-MIR319e
Populus trichocarpa	863	Chr13	9936794	9936881	miR159	ptc-MIR319f
Populus trichocarpa	864	Chr13	16213132	16213302	miR159	ptc-MIR319c
Populus trichocarpa	865	Chr14	7298018	7298195	miR159	ptc-MIR159f
Populus trichocarpa	866	Chr14	7302941	7303107	miR159	ptc-MIR159e
Populus trichocarpa	867	Chr14	7304620	7304788	miR159	ptc-MIR159d
Populus trichocarpa	868	Chr15	3800207	3800362	miR159
Populus trichocarpa	869	Chr15	3960952	3961113	miR159	ptc-MIR159b
Populus trichocarpa	870	Chr15	7415918	7416083	miR159	ptc-MIR319h
Populus trichocarpa	871	Chr17	15962717	15963015	miR159
Populus trichocarpa	872	Chr17	15975016	15975314	miR159
Populus trichocarpa	873	Chr19	9528201	9528378	miR159	ptc-MIR319g
Populus trichocarpa	874	Chr19	15787428	15787510	miR159	ptc-MIR319d
Populus trichocarpa	875	Chr01	47432726	47432807	miR160	ptc-MIR160a
Populus trichocarpa	876	Chr06	159803	159882	miR160	ptc-MIR160e
Populus trichocarpa	877	Chr08	2326312	2326389	miR160	ptc-MIR160b
Populus trichocarpa	878	Chr10	20626361	20626438	miR160	ptc-MIR160c
Populus trichocarpa	879	Chr11	17249472	17249554	miR160	ptc-MIR160d
Populus trichocarpa	880	Chr14	13846529	13846606	miR160	ptc-MIR160g
Populus trichocarpa	881	Chr16	125064	125143	miR160	ptc-MIR160f
Populus trichocarpa	882	Chr16	7180206	7180283	miR160	ptc-MIR160h
Populus trichocarpa	883	Chr12	6004895	6004978	miR162	ptc-MIR162a
Populus trichocarpa	884	Chr15	6734683	6734766	miR162	ptc-MIR162b=c
Populus trichocarpa	885	Chr02	16629834	16629900	miR164	ptc-MIR164a
Populus trichocarpa	886	Chr03	9827753	9827824	miR164	ptc-MIR164f
Populus trichocarpa	887	Chr06	8220180	8220323	miR164	ptc-MIR164b
Populus trichocarpa	888	Chr13	963540	963603	miR164	ptc-MIR164c
Populus trichocarpa	889	Chr14	9826199	9826279	miR164	ptc-MIR164d
Populus trichocarpa	890	Chr16	13269007	13269143	miR164	ptc-MIR164e
Populus trichocarpa	891	Chr01	6622539	6622677	miR166	ptc-MIR166a
Populus trichocarpa	892	Chr02	2742410	2742490	miR166	ptc-MIR166b
Populus trichocarpa	893	Chr02	13561885	13561993	miR166	ptc-MIR166c
Populus trichocarpa	894	Chr05	5096885	5096964	miR166	ptc-MIR166d=p
Populus trichocarpa	895	Chr05	23191852	23191932	miR166	ptc-MIR166e
Populus trichocarpa	896	Chr07	12409369	12409496	miR166	ptc-MIR166f=q
Populus trichocarpa	897	Chr08	11065009	11065086	miR166	ptc-MIR166g
Populus trichocarpa	898	Chr10	10235792	10235867	miR166	ptc-MIR166h
Populus trichocarpa	899	Chr12	2072010	2072089	miR166	ptc-MIR166i
Populus trichocarpa	900	Chr13	4144294	4144588	miR166	ptc-MIR166o
Populus trichocarpa	901	Chr14	8105987	8106104	miR166	ptc-MIR166j=k
Populus trichocarpa	902	Chr14	8119913	8120030	miR166
Populus trichocarpa	903	Chr15	436408	436479	miR166	ptc-MIR166l
Populus trichocarpa	904	Chr15	2477732	2477811	miR166	ptc-MIR166m
Populus trichocarpa	905	Chr19	4229741	4230043	miR166	ptc-MIR166n
Populus trichocarpa	906	Chr02	3061411	3061481	miR167	ptc-MIR167a
Populus trichocarpa	907	Chr02	3064004	3064081	miR167	ptc-MIR167b
Populus trichocarpa	908	Chr04	7683726	7683843	miR167
Populus trichocarpa	909	Chr05	3750605	3750677	miR167	ptc-MIR167e
Populus trichocarpa	910	Chr05	22862869	22862939	miR167	ptc-MIR167c
Populus trichocarpa	911	Chr08	10758788	10758853	miR167	ptc-MIR167g
Populus trichocarpa	912	Chr10	10752423	10752489	miR167	ptc-MIR167f
Populus trichocarpa	913	Chr13	2783898	2783970	miR167	ptc-MIR167h
Populus trichocarpa	914	Chr03	6270787	6270928	miR168	ptc-MIR168a
Populus trichocarpa	915	Chr04	24020985	24021102	miR168	ptc-MIR168b
Populus trichocarpa	916	Chr01	80685	80829	miR169	ptc-MIR169a
Populus trichocarpa	917	Chr01	16145435	16145518	miR169
Populus trichocarpa	918	Chr01	28934147	28934241	miR169	ptc-MIR169q
Populus trichocarpa	919	Chr01	28934390	28934480	miR169	ptc-MIR169w
Populus trichocarpa	920	Chr01	32753157	32753273	miR169	ptc-MIR169j
Populus trichocarpa	921	Chr01	32753442	32753543	miR169	ptc-MIR169i
Populus trichocarpa	922	Chr03	17651367	17651548	miR169	ptc-MIR169k
Populus trichocarpa	923	Chr05	6806065	6806155	miR169	ptc-MIR169af
Populus trichocarpa	924	Chr05	6809993	6810084	miR169	ptc-MIR169ac
Populus trichocarpa	925	Chr06	5781780	5781869	miR169	ptc-MIR169t
Populus trichocarpa	926	Chr06	5794401	5794491	miR169	ptc-MIR169d
Populus trichocarpa	927	Chr06	27635775	27635872	miR169	ptc-MIR169h
Populus trichocarpa	928	Chr07	9527700	9527799	miR169	ptc-MIR169x
Populus trichocarpa	929	Chr07	9531531	9531617	miR169	ptc-MIR169ad=ab
Populus trichocarpa	930	Chr08	5569981	5570126	miR169	ptc-MIR169e
Populus trichocarpa	931	Chr09	7541630	7541721	miR169	ptc-MIR169v
Populus trichocarpa	932	Chr09	12186454	12186537	miR169	ptc-MIR169ag
Populus trichocarpa	933	Chr10	7870153	7870243	miR169	ptc-MIR169ae
Populus trichocarpa	934	Chr13	4599505	4599597	miR169	ptc-MIR169b
Populus trichocarpa	935	Chr14	18153950	18154011	miR169
Populus trichocarpa	936	Chr15	12187410	12187513	miR169	ptc-MIR169u
Populus trichocarpa	937	Chr15	12192203	12192303	miR169
Populus trichocarpa	938	Chr15	12195369	12195467	miR169	ptc-MIR169r
Populus trichocarpa	939	Chr17	5766978	5767100	miR169	ptc-MIR169l
Populus trichocarpa	940	Chr17	5767283	5767380	miR169	ptc-MIR169m
Populus trichocarpa	941	Chr17	5813222	5813280	miR169
Populus trichocarpa	942	Chr17	10307105	10307323	miR169	ptc-MIR169f
Populus trichocarpa	943	Chr18	268229	268326	miR169	ptc-MIR169s
Populus trichocarpa	944	Chr18	16370863	16370953	miR169	ptc-MIR169aa
Populus trichocarpa	945	Chr18	16375683	16375767	miR169	ptc-MIR169n
Populus trichocarpa	946	Chr18	16381181	16381278	miR169	ptc-MIR169z
Populus trichocarpa	947	Chr18	16384508	16384593	miR169	ptc-MIR169p
Populus trichocarpa	948	Chr19	3663048	3663129	miR169	ptc-MIR169c
Populus trichocarpa	949	Chr01	33240619	33240691	miR171	ptc-MIR171e
Populus trichocarpa	950	Chr02	906488	906594	miR171	ptc-MIR171f
Populus trichocarpa	951	Chr04	885478	885552	miR171	ptc-MIR171a
Populus trichocarpa	952	Chr05	8125893	8125998	miR171	ptc-MIR171i
Populus trichocarpa	953	Chr06	4914106	4914186	miR171	ptc-MIR171c
Populus trichocarpa	954	Chr10	579181	579242	miR171
Populus trichocarpa	955	Chr11	334864	334937	miR171	ptc-MIR171b
Populus trichocarpa	956	Chr12	1811649	1811724	miR171	ptc-MIR171m=n
Populus trichocarpa	957	Chr12	1815789	1815864	miR171
Populus trichocarpa	958	Chr12	4136621	4136694	miR171	ptc-MIR171j
Populus trichocarpa	959	Chr12	12562858	12562934	miR171	ptc-MIR171g
Populus trichocarpa	960	Chr14	4683006	4683232	miR171
Populus trichocarpa	961	Chr15	544200	544280	miR171	ptc-MIR171l
Populus trichocarpa	962	Chr15	3164290	3164363	miR171	ptc-MIR171k
Populus trichocarpa	963	Chr15	11798538	11798614	miR171	ptc-MIR171h
Populus trichocarpa	964	Chr18	14956629	14956705	miR171	ptc-MIR171d
Populus trichocarpa	965	Chr01	25389779	25389935	miR172	ptc-MIR172d
Populus trichocarpa	966	Chr04	22145366	22145501	miR172	ptc-MIR172f
Populus trichocarpa	967	Chr05	11809186	11809339	miR172
Populus trichocarpa	968	Chr08	2013787	2013890	miR172	ptc-MIR172a
Populus trichocarpa	969	Chr08	2603166	2603271	miR172
Populus trichocarpa	970	Chr08	3423605	3423722	miR172	ptc-MIR172h
Populus trichocarpa	971	Chr09	1018651	1018872	miR172
Populus trichocarpa	972	Chr09	1589933	1590047	miR172	ptc-MIR172b
Populus trichocarpa	973	Chr09	4423829	4423936	miR172	ptc-MIR172e
Populus trichocarpa	974	Chr10	19351986	19352103	miR172	ptc-MIR172g
Populus trichocarpa	975	Chr10	20940520	20940622	miR172	ptc-MIR172c
Populus trichocarpa	976	Chr01	28885496	28885594	miR390	ptc-MIR390a
Populus trichocarpa	977	Chr06	8055627	8055712	miR390	ptc-MIR390b
Populus trichocarpa	978	Chr09	7498164	7498266	miR390	ptc-MIR390c
Populus trichocarpa	979	Chr16	12896841	12896926	miR390	ptc-MIR390d
Populus trichocarpa	980	Chr08	3803768	3803826	miR393	ptc-MIR393a
Populus trichocarpa	981	Chr10	18868240	18868297	miR393	ptc-MIR393b
Populus trichocarpa	982	Chr12	15523605	15523693	miR393	ptc-MIR393d
Populus trichocarpa	983	Chr15	15036831	15036919	miR393	ptc-MIR393c
Populus trichocarpa	984	Chr02	829493	829564	miR394	ptc-MIR394a
Populus trichocarpa	985	Chr05	25090726	25090797	miR394	ptc-MIR394b
Populus trichocarpa	986	Chr02	14658636	14658844	miR395	ptc-MIR395a
Populus trichocarpa	987	Chr06	7613281	7613359	miR395	ptc-MIR395b
Populus trichocarpa	988	Chr06	8614664	8614741	miR395	ptc-MIR395c
Populus trichocarpa	989	Chr06	8618785	8618862	miR395	ptc-MIR395d
Populus trichocarpa	990	Chr16	14153980	14154073	miR395	ptc-MIR395e=f
Populus trichocarpa	991	Chr16	14155152	14155230	miR395	ptc-MIR395g=h=j
Populus trichocarpa	992	Chr16	14159577	14159655	miR395	ptc-MIR395i
Populus trichocarpa	993	Chr03	17210915	17210996	miR396	ptc-MIR396c
Populus trichocarpa	994	Chr06	4864041	4864143	miR396	ptc-MIR396a
Populus trichocarpa	995	Chr06	4870774	4870891	miR396	ptc-MIR396d
Populus trichocarpa	996	Chr06	26064855	26064961	miR396	ptc-MIR396f
Populus trichocarpa	997	Chr07	9144022	9144169	miR396	ptc-MIR396g
Populus trichocarpa	998	Chr18	14909798	14909909	miR396	ptc-MIR396b
Populus trichocarpa	999	Chr18	14916717	14916837	miR396	ptc-MIR396e
Populus trichocarpa	1000	Chr04	2366383	2366472	miR397	ptc-MIR397b
Populus trichocarpa	1001	Chr04	17820022	17820079	miR397
Populus trichocarpa	1002	Chr09	9033450	9033507	miR397
Populus trichocarpa	1003	Chr11	3507412	3507507	miR397	ptc-MIR397a
Populus trichocarpa	1004	Chr01	28030208	28030269	miR398	ptc-MIR398b
Populus trichocarpa	1005	Chr09	6766527	6766600	miR398	ptc-MIR398c
Populus trichocarpa	1006	Chr10	16666858	16666945	miR398	ptc-MIR398a
Populus trichocarpa	1007	Chr03	14300523	14300610	miR399	ptc-MIR399l
Populus trichocarpa	1008	Chr04	4815593	4815689	miR399	ptc-MIR399a
Populus trichocarpa	1009	Chr04	4817056	4817133	miR399	ptc-MIR399f
Populus trichocarpa	1010	Chr04	4855690	4855780	miR399	ptc-MIR399e
Populus trichocarpa	1011	Chr04	4859467	4859564	miR399	ptc-MIR399b=c
Populus trichocarpa	1012	Chr04	4863564	4863634	miR399	ptc-MIR399g
Populus trichocarpa	1013	Chr04	4866142	4866214	miR399	ptc-MIR399k
Populus trichocarpa	1014	Chr04	4937368	4937458	miR399	ptc-MIR399d
Populus trichocarpa	1015	Chr04	4941096	4941193	miR399
Populus trichocarpa	1016	Chr04	4945201	4945271	miR399
Populus trichocarpa	1017	Chr04	4947789	4947861	miR399
Populus trichocarpa	1018	Chr11	6538019	6538109	miR399	ptc-MIR399j
Populus trichocarpa	1019	Chr12	15164850	15164934	miR399	ptc-MIR399i
Populus trichocarpa	1020	Chr12	15171098	15171206	miR399	ptc-MIR399h
Populus trichocarpa	1021	Chr02	14792907	14792985	miR408	ptc-MIR408
Populus trichocarpa	1022	Chr08	8166123	8166195	miR482	ptc-MIR482a
Populus trichocarpa	1023	Chr10	13598031	13598120	miR482	ptc-MIR6433
Populus trichocarpa	1024	Chr12	15718307	15718433	miR482
Populus trichocarpa	1025	Chr17	11697100	11697160	miR482	ptc-MIR482b
Populus trichocarpa	1026	Chr17	13392529	13392601	miR482	ptc-MIR482b
Solanum lycopersicum	1027	SL2.31ch02	29896515	29896583	miR156
Solanum lycopersicum	1028	SL2.31ch02	29896887	29896963	miR156
Solanum lycopersicum	1029	SL2.31ch02	29897636	29897944	miR156
Solanum lycopersicum	1030	SL2.31ch02	47056952	47057027	miR156	sly-MIR156b=c
Solanum lycopersicum	1031	SL2.31ch03	53438452	53438696	miR156
Solanum lycopersicum	1032	SL2.31ch03	61720321	61720431	miR156
Solanum lycopersicum	1033	SL2.31ch05	10767744	10767993	miR156
Solanum lycopersicum	1034	SL2.31ch06	39242318	39242409	miR156	sly-MIR156a
Solanum lycopersicum	1035	SL2.31ch07	324087	324172	miR156
Solanum lycopersicum	1036	SL2.31ch07	48503182	48503266	miR156
Solanum lycopersicum	1037	SL2.31ch07	58836187	58836259	miR156
Solanum lycopersicum	1038	SL2.31ch07	64539862	64539940	miR156
Solanum lycopersicum	1039	SL2.31ch08	49122435	49122528	miR156
Solanum lycopersicum	1040	SL2.31ch08	49142149	49142233	miR156
Solanum lycopersicum	1041	SL2.31ch08	49142381	49142459	miR156
Solanum lycopersicum	1042	SL2.31ch08	49142614	49142699	miR156
Solanum lycopersicum	1043	SL2.31ch08	49142856	49142941	miR156
Solanum lycopersicum	1044	SL2.31ch08	49143098	49143183	miR156
Solanum lycopersicum	1045	SL2.31ch08	49143353	49143438	miR156
Solanum lycopersicum	1046	SL2.31ch08	49153951	49154043	miR156
Solanum lycopersicum	1047	SL2.31ch08	49275760	49275846	miR156
Solanum lycopersicum	1048	SL2.31ch12	3276548	3276653	miR156
Solanum lycopersicum	1049	SL2.31ch03	49898871	49898951	miR159
Solanum lycopersicum	1050	SL2.31ch03	61786384	61786476	miR159	sly-MIR159
Solanum lycopersicum	1051	SL2.31ch03	62165816	62165985	miR159
Solanum lycopersicum	1052	SL2.31ch05	2723779	2723945	miR159
Solanum lycopersicum	1053	SL2.31ch08	61500728	61500892	miR159
Solanum lycopersicum	1054	SL2.31ch08	61501244	61501326	miR159
Solanum lycopersicum	1055	SL2.31ch08	61501670	61501834	miR159
Solanum lycopersicum	1056	SL2.31ch08	61502143	61502307	miR159
Solanum lycopersicum	1057	SL2.31ch08	61502656	61502744	miR159
Solanum lycopersicum	1058	SL2.31ch08	61949018	61949183	miR159	sly-MIR319
Solanum lycopersicum	1059	SL2.31ch12	8098219	8098388	miR159
Solanum lycopersicum	1060	SL2.31ch12	47457147	47457317	miR159
Solanum lycopersicum	1061	SL2.31ch02	16516127	16516204	miR160
Solanum lycopersicum	1062	SL2.31ch05	64583250	64583330	miR160	sly-MIR160a
Solanum lycopersicum	1063	SL2.31ch06	43024107	43024298	miR160
Solanum lycopersicum	1064	SL2.31ch09	1279163	1279240	miR160
Solanum lycopersicum	1065	SL2.31ch12	3989880	3989961	miR160
Solanum lycopersicum	1066	SL2.31ch03	58491823	58491901	miR162
Solanum lycopersicum	1067	SL2.31ch06	39463758	39463851	miR162	sly-MIR162
Solanum lycopersicum	1068	SL2.31ch01	21186303	21186394	miR164
Solanum lycopersicum	1069	SL2.31ch01	81732379	81732470	miR164
Solanum lycopersicum	1070	SL2.31ch03	59504433	59504551	miR164
Solanum lycopersicum	1071	SL2.31ch06	36193729	36193803	miR164
Solanum lycopersicum	1072	SL2.31ch06	39810432	39810568	miR164
Solanum lycopersicum	1073	SL2.31ch07	65026612	65026803	miR164
Solanum lycopersicum	1074	SL2.31ch09	7199095	7199254	miR164
Solanum lycopersicum	1075	SL2.31ch01	79167370	79167476	miR166
Solanum lycopersicum	1076	SL2.31ch01	84382189	84382329	miR166
Solanum lycopersicum	1077	SL2.31ch03	293000	293065	miR166
Solanum lycopersicum	1078	SL2.31ch03	46024122	46024252	miR166
Solanum lycopersicum	1079	SL2.31ch06	2516252	2516346	miR166	sly-MIR166a
Solanum lycopersicum	1080	SL2.31ch06	33129809	33129900	miR166
Solanum lycopersicum	1081	SL2.31ch08	2978429	2978509	miR166
Solanum lycopersicum	1082	SL2.31ch08	62860112	62860243	miR166	sly-MIR166b
Solanum lycopersicum	1083	SL2.31ch09	64446995	64447179	miR166
Solanum lycopersicum	1084	SL2.31ch10	3321759	3321926	miR166
Solanum lycopersicum	1085	SL2.31ch02	17600183	17600402	miR167
Solanum lycopersicum	1086	SL2.31ch02	33394779	33395013	miR167
Solanum lycopersicum	1087	SL2.31ch06	45631211	45631289	miR167	sly-MIR167
Solanum lycopersicum	1088	SL2.31ch09	59576388	59576468	miR167
Solanum lycopersicum	1089	SL2.31ch09	59585166	59585237	miR167
Solanum lycopersicum	1090	SL2.31ch09	63883773	63883845	miR167
Solanum lycopersicum	1091	SL2.31ch08	558760	558904	miR168
Solanum lycopersicum	1092	SL2.31ch12	63569303	63569436	miR168
Solanum lycopersicum	1093	SL2.31ch01	41799053	41799190	miR169
Solanum lycopersicum	1094	SL2.31ch02	44891440	44891505	miR169
Solanum lycopersicum	1095	SL2.31ch03	9593053	9593166	miR169
Solanum lycopersicum	1096	SL2.31ch03	9600530	9600648	miR169
Solanum lycopersicum	1097	SL2.31ch03	53546154	53546277	miR169
Solanum lycopersicum	1098	SL2.31ch04	9147219	9147310	miR169
Solanum lycopersicum	1099	SL2.31ch06	41128337	41128442	miR169
Solanum lycopersicum	1100	SL2.31ch07	2171630	2171724	miR169	sly-MIR169d
Solanum lycopersicum	1101	SL2.31ch07	2174579	2174751	miR169	sly-MIR169b
Solanum lycopersicum	1102	SL2.31ch07	2180719	2180827	miR169
Solanum lycopersicum	1103	SL2.31ch07	2181182	2181257	miR169
Solanum lycopersicum	1104	SL2.31ch07	4134671	4134747	miR169
Solanum lycopersicum	1105	SL2.31ch07	4210815	4210881	miR169	sly-MIR169c
Solanum lycopersicum	1106	SL2.31ch07	4225384	4225450	miR169	sly-MIR169a
Solanum lycopersicum	1107	SL2.31ch07	4249632	4249696	miR169
Solanum lycopersicum	1108	SL2.31ch08	52708116	52708211	miR169
Solanum lycopersicum	1109	SL2.31ch08	54794119	54794220	miR169
Solanum lycopersicum	1110	SL2.31ch08	54799506	54799594	miR169
Solanum lycopersicum	1111	SL2.31ch08	54808266	54808358	miR169
Solanum lycopersicum	1112	SL2.31ch08	54909680	54909770	miR169
Solanum lycopersicum	1113	SL2.31ch02	27921047	27921114	miR171
Solanum lycopersicum	1114	SL2.31ch02	39361572	39361645	miR171	sly-MIR171b
Solanum lycopersicum	1115	SL2.31ch02	41330847	41330934	miR171	sly-MIR171b
Solanum lycopersicum	1116	SL2.31ch03	6668950	6669021	miR171
Solanum lycopersicum	1117	SL2.31ch03	46143680	46143744	miR171
Solanum lycopersicum	1118	SL2.31ch06	39152593	39152670	miR171
Solanum lycopersicum	1119	SL2.31ch06	40812612	40812685	miR171
Solanum lycopersicum	1120	SL2.31ch07	2683194	2683271	miR171
Solanum lycopersicum	1121	SL2.31ch07	58090804	58090880	miR171
Solanum lycopersicum	1122	SL2.31ch07	58138726	58138800	miR171
Solanum lycopersicum	1123	SL2.31ch12	519804	519878	miR171	sly-MIR171c
Solanum lycopersicum	1124	SL2.31ch12	2884001	2884077	miR171	sly-MIR171d
Solanum lycopersicum	1125	SL2.31ch04	4093714	4093854	miR172
Solanum lycopersicum	1126	SL2.31ch05	62347022	62347110	miR172
Solanum lycopersicum	1127	SL2.31ch05	64340241	64340320	miR172
Solanum lycopersicum	1128	SL2.31ch06	654167	654292	miR172
Solanum lycopersicum	1129	SL2.31ch06	42920574	42920675	miR172	sly-MIR172a
Solanum lycopersicum	1130	SL2.31ch07	7507919	7507999	miR172
Solanum lycopersicum	1131	SL2.31ch09	64839005	64839080	miR172
Solanum lycopersicum	1132	SL2.31ch10	63059953	63060023	miR172
Solanum lycopersicum	1133	SL2.31ch11	2634523	2634638	miR172
Solanum lycopersicum	1134	SL2.31ch11	51480492	51480620	miR172	sly-MIR172b
Solanum lycopersicum	1135	SL2.31ch06	1372088	1372231	miR390
Solanum lycopersicum	1136	SL2.31ch09	8389319	8389393	miR390
Solanum lycopersicum	1137	SL2.31ch10	58673196	58673261	miR390
Solanum lycopersicum	1138	SL2.31ch03	7463082	7463156	miR393
Solanum lycopersicum	1139	SL2.31ch05	62170766	62171082	miR393
Solanum lycopersicum	1140	SL2.31ch01	84523265	84523322	miR394
Solanum lycopersicum	1141	SL2.31ch04	63483496	63483599	miR394
Solanum lycopersicum	1142	SL2.31ch05	64096554	64096619	miR394
Solanum lycopersicum	1143	SL2.31ch12	63003337	63003432	miR394
Solanum lycopersicum	1144	SL2.31ch00	17069776	17069920	miR395
Solanum lycopersicum	1145	SL2.31ch00	17637624	17637678	miR395
Solanum lycopersicum	1146	SL2.31ch00	20208085	20208155	miR395
Solanum lycopersicum	1147	SL2.31ch02	27501209	27501279	miR395
Solanum lycopersicum	1148	SL2.31ch02	27505071	27505151	miR395
Solanum lycopersicum	1149	SL2.31ch02	27507945	27508015	miR395
Solanum lycopersicum	1150	SL2.31ch02	27525915	27525985	miR395
Solanum lycopersicum	1151	SL2.31ch02	27529309	27529363	miR395
Solanum lycopersicum	1152	SL2.31ch02	27531974	27532039	miR395
Solanum lycopersicum	1153	SL2.31ch02	27532198	27532347	miR395
Solanum lycopersicum	1154	SL2.31ch02	27546016	27546086	miR395
Solanum lycopersicum	1155	SL2.31ch02	27548841	27548911	miR395
Solanum lycopersicum	1156	SL2.31ch03	30608747	30609001	miR395
Solanum lycopersicum	1157	SL2.31ch03	30609459	30609533	miR395
Solanum lycopersicum	1158	SL2.31ch05	1703130	1703200	miR395	sly-MIR395a
Solanum lycopersicum	1159	SL2.31ch05	1705654	1705708	miR395
Solanum lycopersicum	1160	SL2.31ch05	1708766	1708910	miR395
Solanum lycopersicum	1161	SL2.31ch05	1713706	1713776	miR395	sly-MIR395b
Solanum lycopersicum	1162	SL2.31ch05	1716798	1716868	miR395
Solanum lycopersicum	1163	SL2.31ch00	12536961	12537056	miR396
Solanum lycopersicum	1164	SL2.31ch07	2628776	2628870	miR396
Solanum lycopersicum	1165	SL2.31ch12	2900309	2900546	miR396
Solanum lycopersicum	1166	SL2.31ch12	2906860	2906987	miR396
Solanum lycopersicum	1167	SL2.31ch06	44440341	44440569	miR397
Solanum lycopersicum	1168	SL2.31ch06	44446395	44446653	miR397
Solanum lycopersicum	1169	SL2.31ch07	63286857	63286933	miR397	sly-MIR397
Solanum lycopersicum	1170	SL2.31ch05	5804904	5804992	miR398
Solanum lycopersicum	1171	SL2.31ch11	47382241	47382329	miR398
Solanum lycopersicum	1172	SL2.31ch12	65125519	65125609	miR398
Solanum lycopersicum	1173	SL2.31ch00	21708202	21708291	miR399
Solanum lycopersicum	1174	SL2.31ch03	729422	729490	miR399
Solanum lycopersicum	1175	SL2.31ch03	731294	731371	miR399
Solanum lycopersicum	1176	SL2.31ch03	734686	734753	miR399
Solanum lycopersicum	1177	SL2.31ch03	735604	735671	miR399
Solanum lycopersicum	1178	SL2.31ch03	736882	736959	miR399
Solanum lycopersicum	1179	SL2.31ch03	740628	740731	miR399
Solanum lycopersicum	1180	SL2.31ch03	8198231	8198296	miR399
Solanum lycopersicum	1181	SL2.31ch03	8200044	8200105	miR399
Solanum lycopersicum	1182	SL2.31ch03	8202282	8202347	miR399
Solanum lycopersicum	1183	SL2.31ch03	8203645	8203706	miR399
Solanum lycopersicum	1184	SL2.31ch03	8206608	8206673	miR399
Solanum lycopersicum	1185	SL2.31ch03	8208520	8208581	miR399
Solanum lycopersicum	1186	SL2.31ch03	8246085	8246182	miR399
Solanum lycopersicum	1187	SL2.31ch03	8247356	8247422	miR399	sly-MIR399
Solanum lycopersicum	1188	SL2.31ch07	55763380	55763472	miR399
Solanum lycopersicum	1189	SL2.31ch07	55764645	55764712	miR399
Solanum lycopersicum	1190	SL2.31ch08	60676716	60676777	miR399
Solanum lycopersicum	1191	SL2.31ch01	82793120	82793188	miR408
Solanum lycopersicum	1192	SL2.31ch01	82801639	82801710	miR408
Solanum lycopersicum	1193	SL2.31ch06	1551739	1551821	miR159
Solanum lycopersicum	1194	SL2.31ch03	58816470	58816543	miR482
Solanum lycopersicum	1195	SL2.31ch03	58819596	58819663	miR482	sly-MIR482a
Solanum lycopersicum	1196	SL2.31ch04	55141388	55141456	miR482	sly-MIR5301
Solanum lycopersicum	1197	SL2.31ch04	55145306	55145400	miR482
Solanum lycopersicum	1198	SL2.31ch06	33869442	33869532	miR482	sly-MIR482b
Solanum lycopersicum	1199	SL2.31ch06	33869757	33869830	miR482
Solanum lycopersicum	1200	SL2.31ch06	33877517	33877585	miR482	sly-MIR482c
Solanum lycopersicum	1201	SL2.31ch09	13049672	13049758	miR482
Phoenix dactylifera	1202	321853050	3692	3800	miR156	pda-MIR156a
Phoenix dactylifera	1203	321855540	404	506	miR156	pda-MIR156b
Phoenix dactylifera	1204	321874393	1353	1460	miR156	pda-MIR156c
Phoenix dactylifera	1205	321876363	404	501	miR156	pda-MIR156e
Phoenix dactylifera	1206	321925721	808	903	miR156	pda-MIR156k
Phoenix dactylifera	1207	321926829	1124	1221	miR156	pda-MIR156f
Phoenix dactylifera	1208	321992653	5374	5478	miR156	pda-MIR156g
Phoenix dactylifera	1209	322001848	11340	11443	miR156	pda-MIR156h
Phoenix dactylifera	1210	322003443	2226	2326	miR156	pda-MIR156l
Phoenix dactylifera	1211	322079520	9664	9764	miR156	pda-MIR156i
Phoenix dactylifera	1212	322099056	9221	9315	miR156	pda-MIR156j
Phoenix dactylifera	1213	322483272	182561	182657	miR156	pda-MIR156m
Phoenix dactylifera	1214	321902170	5561	5750	miR159	pda-MIR159a
Phoenix dactylifera	1215	322061679	633	807	miR159	pda-MIR159c
Phoenix dactylifera	1216	322482940	59303	59524	miR159	pda-MIR159b
Phoenix dactylifera	1217	322483056	4071	4240	miR159	pda-MIR159d
Phoenix dactylifera	1218	322483246	65034	65254	miR159	pda-MIR159e
Phoenix dactylifera	1219	321870129	1416	1508	miR160	pda-MIR160a
Phoenix dactylifera	1220	321962878	4691	4782	miR160	pda-MIR160b
Phoenix dactylifera	1221	322049270	904	995	miR160	pda-MIR160c
Phoenix dactylifera	1222	321667620	352	454	miR164	pda-MIR164a
Phoenix dactylifera	1223	321853338	4129	4214	miR164	pda-MIR164b
Phoenix dactylifera	1224	321854032	125	231	miR164	pda-MIR164c
Phoenix dactylifera	1225	321855912	321	423	miR164	pda-MIR164d
Phoenix dactylifera	1226	321907586	560	645	miR164	pda-MIR164e
Phoenix dactylifera	1227	322044045	2876	2978	miR164	pda-MIR164f
Phoenix dactylifera	1228	321708930	13	120	miR166	pda-MIR166a
Phoenix dactylifera	1229	321739075	228	344	miR166	pda-MIR166b
Phoenix dactylifera	1230	321909953	3515	3618	miR166	pda-MIR166c
Phoenix dactylifera	1231	321948738	20659	20786	miR166	pda-MIR166d
Phoenix dactylifera	1232	322027789	1387	1551	miR166	pda-MIR166e
Phoenix dactylifera	1233	322078813	3551	3660	miR166	pda-MIR166f
Phoenix dactylifera	1234	321974665	11149	11256	miR167	pda-MIR167a
Phoenix dactylifera	1235	322035833	528	636	miR167	pda-MIR167b
Phoenix dactylifera	1236	322483308	153722	153839	miR167	pda-MIR167c
Phoenix dactylifera	1237	321835768	1571	1682	miR168	pda-MIR168a
Phoenix dactylifera	1238	321905667	799	881	miR168	pda-MIR168b
Phoenix dactylifera	1239	321918390	7640	7723	miR168	pda-MIR168c
Phoenix dactylifera	1240	322083110	1834	1947	miR168	pda-MIR168d
Phoenix dactylifera	1241	322086840	1115	1201	miR168	pda-MIR168e
Phoenix dactylifera	1242	321674433	125	224	miR169	pda-MIR169a
Phoenix dactylifera	1243	321879348	1384	1495	miR169	pda-MIR169b
Phoenix dactylifera	1244	321898843	3641	3745	miR169	pda-MIR169c
Phoenix dactylifera	1245	321921289	1243	1350	miR169	pda-MIR169d
Phoenix dactylifera	1246	321958539	16670	16767	miR169	pda-MIR169e
Phoenix dactylifera	1247	322038689	2885	2998	miR169	pda-MIR169f
Phoenix dactylifera	1248	322047562	1221	1311	miR169	pda-MIR169g
Phoenix dactylifera	1249	321906813	425	512	miR171	pda-MIR171a
Phoenix dactylifera	1250	321989421	434	521	miR171	pda-MIR171b
Phoenix dactylifera	1251	322483282	128272	128352	miR171	pda-MIR171c
Phoenix dactylifera	1252	321873599	7179	7263	miR172	pda-MIR172a
Phoenix dactylifera	1253	321991621	15294	15375	miR172	pda-MIR172b
Phoenix dactylifera	1254	321993251	2133	2224	miR172	pda-MIR172c
Phoenix dactylifera	1255	322031423	2896	2990	miR172	pda-MIR172d
Phoenix dactylifera	1256	322090760	9788	9864	miR172	pda-MIR172f
Phoenix dactylifera	1257	322482596	25526	25650	miR172	pda-MIR172e
Phoenix dactylifera	1258	321672665	74	184	miR390	pda-MIR390
Phoenix dactylifera	1259	321913610	6282	6372	miR393	pda-MIR393a
Phoenix dactylifera	1260	322009111	2634	2719	miR393	pda-MIR393b
Phoenix dactylifera	1261	322483050	23528	23616	miR393	pda-MIR393c
Phoenix dactylifera	1262	321718350	176	261	miR395	pda-MIR395a
Phoenix dactylifera	1263	321718350	367	450	miR395	pda-MIR395b
Phoenix dactylifera	1264	321718350	367	450	miR395	pda-MIR395c
Phoenix dactylifera	1265	321916870	9023	9115	miR395	pda-MIR395d
Phoenix dactylifera	1266	321916870	9213	9302	miR395	pda-MIR395e
Phoenix dactylifera	1267	322099847	15829	16106	miR395	pda-MIR395f
Phoenix dactylifera	1268	322099847	16004	16154	miR395	pda-MIR395g
Phoenix dactylifera	1269	321690230	4	92	miR396	pda-MIR396a
Phoenix dactylifera	1270	321991006	394	479	miR396	pda-MIR396b
Phoenix dactylifera	1271	322008824	1100	1194	miR396	pda-MIR396c
Phoenix dactylifera	1272	322037713	10882	10970	miR396	pda-MIR396d
Phoenix dactylifera	1273	322482682	40911	41009	miR396	pda-MIR396e
Phoenix dactylifera	1274	322482682	41135	41230	miR396	pda-MIR396f
Phoenix dactylifera	1275	321957032	1617	1729	miR397	pda-MIR397a
Phoenix dactylifera	1276	321967751	1640	1741	miR397	pda-MIR397b
Phoenix dactylifera	1277	321707711	522	630	miR398	pda-MIR398a
Phoenix dactylifera	1278	322010225	106	193	miR398	pda-MIR398b
Phoenix dactylifera	1279	321836026	4074	4167	miR399	pda-MIR399a
Phoenix dactylifera	1280	321896209	5691	5786	miR399	pda-MIR399b
Phoenix dactylifera	1281	321897448	1465	1578	miR399	pda-MIR399c
Phoenix dactylifera	1282	321687317	3	84	miR482	pda-MIR482
*Corresponding miRNA ID in miRBase.
#same miRNA with different ID in miRBase
