# Supplementary material for: Characterization and Evolution of Conserved MicroRNA through Duplication Events in Date Palm (Phoenix dactylifera)
Source: PLoS One. 2013 Aug 8;8(8):e71435. doi: 10.1371/journal.pone.0071435 (PMC3738527; doi:10.1371/journal.pone.0071435)
Supplement: Table S2 — The number of individual members in a miRNA family of seven well-studied plants. (XLS) [file pone.0071435.s005.xls]

## Sheet: Table S2
Table S2 The number of individual members in a miRNA family of seven well-studied plants.
miRNA family	Atha	Osa	Ptc	Mdm	Gma	Sly	Csi	averageb	No.species
MiR156	12/15c	15/13	13/16	16/8	8/13	13/14	14/18	18.5714	45(20)d
MiR159	6/7	7/8	8/10	10/15	15/20	20/2	2/16	17	38(16)
MiR171	4/4	4/9	9/9	9/13	13/16	16/4	4/10	12.1429	36(18)
miR396	2/2	2/0	0/7	7/7	7/7	7/4	4/4	7.28571	36(20)
miR166	9/9	9/12	12/12	12/14	14/15	15/4	4/8	12.8571	35(19)
MIR160	3/3	3/6	6/7	7/8	8/8	8/3	3/7	6.14286	33(18)
miR167	3/3	3/10	10/15	15/7	7/8	8/8	8/8	7.85714	32(15)
MIR172	5/6	6/4	4/4	4/8	8/11	11/5	5/5	8.42857	30(18)
MIR169	14/15	15/17	17/18	18/29	29/33	33/2	2/10	24.2857	27(15)
MIR164	3/4	4/6	6/7	7/6	6/6	6/4	4/6	7.14286	26(15)
MIR398	3/3	3/2	2/2	2/3	3/3	3/2	2/4	3.14286	26(16)
MIR399	6/6	6/11	11/12	12/11	11/14	14/6	6/9	12.1429	26(15)
MIR408	1/1	1/1	1/4	4/1	1/1	1/1	1/1	2.14286	26(15)
MIR162	2/2	2/2	2/2	2/2	2/2	2/2	2/2	2	24(15)
MIR168	2/2	2/1	1/1	1/2	2/2	2/1	1/1	1.57143	23(11)
MIR395	6/6	6/6	6/7	7/7	7/7	7/2	2/5	11	23(14)
MIR390	2/2	2/1	1/1	1/4	4/4	4/3	3/3	3.14286	22(15)
MIR397	2/2	2/2	2/3	3/2	2/4	4/2	2/3	3	21(14)
MIR394	2/2	2/1	1/1	1/2	2/2	2/1	1/4	3.42857	20(14)
MIR393	2/2	2/2	2/2	2/4	4/4	4/3	3/4	4	19(12)
MIR482	0/0	0/0	0/3	3/4	4/5	5/1	1/4	4.28571	19(10)
Total	89/96	114/143	157/185	74/132	207/313	27/175	32/157	171.571	53(23)
a Ath: Arabidopsis thaliana , Csi: Citrus sinensis , Gma: Glycine max, Osa: Oryza sativa, Sly: Solanum lycopersicum, Ptc: Populus trichocarpa, Mdm: Malus domestica.
b Average number calculated for the re-predicted miRNAs in this study
c Number before slash represents miRNAs in miRBase; number after slash represents miRNAs predicted in this study
d Number of Species detected the miRNA families in miRBase, and number in parentheses is family of species.
