# Supplementary material for: Characterization and Evolution of Conserved MicroRNA through Duplication Events in Date Palm (Phoenix dactylifera)
Source: PLoS One. 2013 Aug 8;8(8):e71435. doi: 10.1371/journal.pone.0071435 (PMC3738527; doi:10.1371/journal.pone.0071435)
Supplement: Table S3 — Target genes for the miRNA genes in date palm ( Phoenix dactylifera ). (XLS) [file pone.0071435.s006.xls]

## Sheet: Table S3
Table S3 Target genes for the miRNA genes in date palm (Phoenix dactylifera).
miRNA family	Target genes	Target gene origin	Gene description
miRNA156	PDK_30s1197671g001	Predicted gene model★	3-hydroxy-3-methylglutaryl-coenzyme A reductas
	PDK_30s1141671g001	Predicted gene model	LRR receptor-like serine/threonine-protein kinase
	PDK_30s1195041g001	Predicted gene model	partial gene, no protein identified
	PDK_30s717981g002	Predicted gene model	partial gene, no protein identified
	PDK_30s772931g003	Predicted gene model	partial gene, no protein identified
	PDK_30s704101g001	Predicted gene model	partial gene, no protein identified
	PDK_30s662861g008	Predicted gene model	Pre-mRNA cleavage complex 2 protein Pcf11
	PDK_30s1130151g001	Predicted gene model	Receptor protein kinase CLAVATA1 precursor
	PDK_30s1020031g001	Predicted gene model	similar to predicted protein
	PDK_30s759211g001	Predicted gene model	similar to predicted protein
	PDK_30s756061g001	Predicted gene model	squamosa promoter-binding protein-like (SBP domain) protein
	PDK_30s789261g002	Predicted gene model	squamosa promoter-binding protein-like (SBP domain) protein
	PDK_30s882821g001	Predicted gene model	squamosa promoter-binding protein-like (SBP domain) protein
	M01000011538	transcriptome☆	DNA-binding bromodomain-containing protein
	M01000032843	transcriptome	protein IQ-domain 2
	M01000010457	transcriptome	putative disease resistance RPP13-like protein 1
	M01000007639	transcriptome	squamosa promoter-binding protein-like (SBP domain) protein
	M01000087502	transcriptome	squamosa promoter-binding protein-like (SBP domain) protein
	M01000076197	transcriptome	transcription initiation factor TFIID subunit D9
	M01000002442	transcriptome	uncharacterized protein
	M01000003188	transcriptome	uncharacterized protein
	M01000030587	transcriptome	vacuolar-processing enzyme gamma-isozyme
miRNA159	PDK_30s854381g003	Predicted gene model	partial gene, no protein identified
	PDK_30s789661g001	Predicted gene model	myb family transcription factor
	PDK_30s749591g002	Predicted gene model	MYB transcription factor
	PDK_30s735761g001	Predicted gene model	partial gene, no protein identified
	PDK_30s700641g003	Predicted gene model	Gypsy-like retrotransposon
	PDK_30s1203941g003	Predicted gene model	partial gene, no protein identified
	PDK_30s1165641g012	Predicted gene model	partial gene, no protein identified
	M01000087978	transcriptome	pumilio/Mpt5 family RNA-binding protein
	M01000073367	transcriptome	protein indeterminate(ID)-domain 11
	M01000053657	transcriptome	uncharacterized protein
	M01000037982	transcriptome	Transcription factor bHLH143
	M01000002128	transcriptome	myb domain protein 33
	M01000001608	transcriptome	cytokinin-O-glucosyltransferase 2
mIRNA160	PDK_30s951701g002	Predicted gene model	Auxin response factor
	PDK_30s925071g002	Predicted gene model	Auxin response factor
	PDK_30s811331g001	Predicted gene model	zinc finger family protein
	PDK_30s718951g001	Predicted gene model	auxin response factor
	PDK_30s709101g006	Predicted gene model	Auxin response factor
	PDK_30s1201231g001	Predicted gene model	auxin response factor
	PDK_30s1016061g001	Predicted gene model	Auxin response factor
	M01000076375	transcriptome	auxin response factor 10
	M01000074706	transcriptome	auxin response factor 16
	M01000041103	transcriptome	auxin response factor 16
	M01000013015	transcriptome	auxin response factor 17
	M01000008049	transcriptome	auxin response factor 16
	M01000003969	transcriptome	auxin response factor 17
miRNA164	PDK_30s750271g001	Predicted gene model	retrotransposon
	PDK_30s736691g004	Predicted gene model	oxidoreductase
	PDK_30s722661g001	Predicted gene model	nac domain ipr003441
	PDK_30s716321g002	Predicted gene model	rna polymerase ii second largest subunit
	PDK_30s1198591g001	Predicted gene model	NAC domain protein
	PDK_30s1028501g005	Predicted gene model	cation proton exchanger
	M01000086138	transcriptome	UDP-XYL synthase 6
	M01000079457	transcriptome	NAC domain containing protein 100
	M01000068941	transcriptome	DNA-directed RNA polymerase II subunit RPB2
	M01000068427	transcriptome	NAC domain containing protein 100
	M01000047640	transcriptome	vascular-related NAC-domain 6 protein
	M01000047538	transcriptome	Ca-2+ dependent nuclease
	M01000031589	transcriptome	Ca-2+ dependent nuclease
	M01000020204	transcriptome	Ca-2+ dependent nuclease
	M01000018417	transcriptome	regulator of chromosome condensation-like protein with FYVE zinc finger domain
	M01000008844	transcriptome	protein CUP-SHAPED COTYLEDON 2
	M01000008689	transcriptome	microtubule-associated proteins 65-1
	M01000007888	transcriptome	protein indeterminate(ID)-domain 11
	M01000006472	transcriptome	no apical meristem-domain containing transcriptional regulator
	M01000006255	transcriptome	carboxypeptidase
	M01000005727	transcriptome	SWAP/Surp domain-containing protein
	M01000000766	transcriptome	guanyl-nucleotide exchange factor / GTPase binding / GTP binding protein
	M01000000693	transcriptome	Ca(2+)-dependent nuclease-like protein
miRNA166	PDK_30s968351g003	Predicted gene model	serine threonine protein
	PDK_30s929391g001	Predicted gene model	START domain of homeobox protein
	PDK_30s896621g016	Predicted gene model	argonaute protein group
	PDK_30s865121g003	Predicted gene model	partial gene, no protein identified
	PDK_30s857351g002	Predicted gene model	partial gene, no protein identified
	PDK_30s816451g010	Predicted gene model	argonaute protein
	PDK_30s763731g002	Predicted gene model	partial gene, no protein identified
	PDK_30s758851g001	Predicted gene model	similar to predicted protein
	PDK_30s755201g005	Predicted gene model	partial gene, no protein identified
	PDK_30s695601g002	Predicted gene model	ran gtpase binding
	PDK_30s693742g001	Predicted gene model	homeodomain-leucine zipper trancription factorhb-3
	PDK_30s662181g001	Predicted gene model	bis-phosphoglycerate-independent phosphoglycerate mutase
	PDK_30s1105241g001	Predicted gene model	ATP-dependent RNA helicase
	PDK_30s1061801g001	Predicted gene model	dna binding
	M01000092573	transcriptome	pentatricopeptide repeat-containing protein
	M01000074407	transcriptome	homeobox-leucine zipper protein REVOLUTA
	M01000011047	transcriptome	homeobox-leucine zipper protein REVOLUTA
	M01000005379	transcriptome	homeobox-leucine zipper protein ATHB-15
	M01000004812	transcriptome	GPI transamidase component PIG-S-related protein
miRNA167	PDK_30s968351g003	Predicted gene model	serine threonine protein
	PDK_30s1185041g003	Predicted gene model	auxin response
miRNA168	PDK_30s896621g016	Predicted gene model	argonaute protein
	PDK_30s857351g002	Predicted gene model	partial gene, no protein identified
	PDK_30s857351g002	Predicted gene model	partial gene, no protein identified
	PDK_30s816451g010	Predicted gene model	argonaute protein
	PDK_30s816451g010	Predicted gene model	argonaute protein
	PDK_30s763731g002	Predicted gene model	partial gene, no protein identified
	PDK_30s763731g002	Predicted gene model	partial gene, no protein identified
	PDK_30s755201g005	Predicted gene model	partial gene, no protein identified
	PDK_30s755201g005	Predicted gene model	partial gene, no protein identified
	PDK_30s695601g002	Predicted gene model	ran gtpase binding
	PDK_30s695601g002	Predicted gene model	ran gtpase binding
	PDK_30s662181g001	Predicted gene model	bis-phosphoglycerate-independent phosphoglycerate mutase
	PDK_30s662181g001	Predicted gene model	bis-phosphoglycerate-independent phosphoglycerate mutase
	PDK_30s1105241g001	Predicted gene model	ATP-dependent RNA helicase
	PDK_30s1105241g001	Predicted gene model	ATP-dependent RNA helicase
	M01000004812	transcriptome	GPI transamidase component PIG-S-related protein
miRNA169	PDK_30s1051771g001	Predicted gene model	nac domain ipr003441
	M01000021728	transcriptome	ADP-ribosylation factor A1B
	M01000011008	transcriptome	NADH dehydrogenase [ubiquinone] iron-sulfur protein 8
	M01000007588	transcriptome	ABC transporter family protein
	M01000006332	transcriptome	uncharacterized protein
miRNA171	M01000000575	transcriptome	scarecrow-like protein 6
	M01000072942	transcriptome	scarecrow-like protein 6
	M01000010374	transcriptome	nucleosome assembly protein 1;2
	M01000012776	transcriptome	nucleosome assembly protein 1;2
	M01000049638	transcriptome	cationic amino acid transporter
miRNA172	PDK_30s991421g002	Predicted gene model	eIf4g (eukaryotic translation initiation factor4g)
	PDK_30s987941g001	Predicted gene model	floral homeotic protein
	PDK_30s864611g004	Predicted gene model	dna binding
	PDK_30s758731g001	Predicted gene model	partial gene, no protein identified
	PDK_30s719061g001	Predicted gene model	atp binding
	PDK_30s1194391g003	Predicted gene model	START domain of homeobox protein
	PDK_30s1130051g003	Predicted gene model	ein2 -like nramp transporter
	M01000084170	transcriptome	homeobox-leucine zipper protein REVOLUTA
	M01000066619	transcriptome	Floral homeotic protein APETALA 2
	M01000045681	transcriptome	guanine nucleotide-exchange - like protein
	M01000036697	transcriptome	Floral homeotic protein APETALA 2
	M01000030717	transcriptome	ENTH/VHS family protein
	M01000023431	transcriptome	homeobox-leucine zipper protein REVOLUTA
	M01000022696	transcriptome	DNA binding protein
	M01000022378	transcriptome	eIf4g (eukaryotic translation initiation factor4g)
	M01000020106	transcriptome	uncharacterized protein
	M01000012982	transcriptome	Floral homeotic protein APETALA 2
	M01000005264	transcriptome	Floral homeotic protein APETALA 2
	M01000000968	transcriptome	Floral homeotic protein APETALA 2
miR390	PDK_30s978251g002	Predicted gene model	similar to predicted protein
	PDK_30s1105211g003	Predicted gene model	Protein MLO
	M01000044318	transcriptome	protein defective in meristem silencing 3
miR393	PDK_30s995261g001	Predicted gene model	e3 ubiquitin protein ligase
	PDK_30s986061g002	Predicted gene model	atp sulfurylase
	PDK_30s947241g003	Predicted gene model	auxin signaling F-box 3 protein
	PDK_30s894761g001	Predicted gene model	auxin signaling F-box 3 protein
	PDK_30s803071g001	Predicted gene model	auxin signaling F-box 3 protein
	PDK_30s671321g002	Predicted gene model	auxin signaling F-box 3 protein
	PDK_30s1164921g002	Predicted gene model	partial gene, no protein identified
	PDK_30s1061801g001	Predicted gene model	dna binding
	PDK_30s1028201g011	Predicted gene model	serine/threonine-protein kinase
	M01000064070	transcriptome	protein transport inhibitor response
	M01000053481	transcriptome	auxin signaling F-box 3 protein
	M01000048069	transcriptome	ubiquitin-protein ligase 2
	M01000009273	transcriptome	FKBP12-rapamycin complex-associated protein
	M01000005252	transcriptome	auxin signaling F-box 3 protein
	M01000002207	transcriptome	protein transport inhibitor response
miRNA395	PDK_30s892681g001	Predicted gene model	malate dehydrogenase
	M01000088922	transcriptome	3'-phosphoadenosine 5'-phosphosulfate synthase
	M01000074364	transcriptome	ATP sulfurylase 1
	M01000044691	transcriptome	ATP sulfurylase 1
	M01000011572	transcriptome	FKBP12-rapamycin complex-associated protein
miRNA396	PDK_30s974151g001	Predicted gene model	similar to predicted protein
	PDK_30s945851g001	Predicted gene model	similar to predicted protein
	PDK_30s937331g001	Predicted gene model	growth-regulating factor
	PDK_30s922211g002	Predicted gene model	growth-regulating factor
	PDK_30s897081g005	Predicted gene model	c2h2 finger and ankyrin domain
	PDK_30s894041g001	Predicted gene model	transcription activator
	PDK_30s889281g001	Predicted gene model	growth-regulating factor
	PDK_30s842421g002	Predicted gene model	growth-regulating factor
	PDK_30s739481g001	Predicted gene model	partial gene, no protein identified
	PDK_30s707661g030	Predicted gene model	partial gene, no protein identified
	PDK_30s65509484g003	Predicted gene model	growth-regulating factor 1
	PDK_30s65509404g002	Predicted gene model	growth-regulating factor 1
	PDK_30s1195041g001	Predicted gene model	partial gene, no protein identified
	PDK_30s1193191g001	Predicted gene model	partial gene, no protein identified
	PDK_30s1085001g001	Predicted gene model	growth-regulating factor 3
	PDK_30s1027881g002	Predicted gene model	peroxisomal membrane protein pmp22
	PDK_30s1023461g001	Predicted gene model	peroxidase 55
	PDK_30s1008861g005	Predicted gene model	growth-regulating factor
	M01000083144	transcriptome	Fly Fas-associated factor
	M01000064846	transcriptome	growth-regulating factor 1
	M01000050181	transcriptome	Hypersensitive-induced response protein 1
	M01000023332	transcriptome	uncharacterized protein
	M01000009864	transcriptome	uncharacterized protein
	M01000009181	transcriptome	RING/U-box protein
miRNA397	PDK_30s661361g002	Predicted gene model	laccase
	PDK_30s693681g002	Predicted gene model	laccase
	PDK_30s732171g003	Predicted gene model	laccase
	PDK_30s732171g004	Predicted gene model	laccase
	PDK_30s801611g001	Predicted gene model	laccase
	PDK_30s807521g002	Predicted gene model	laccase
	PDK_30s888011g002	Predicted gene model	laccase
	PDK_30s859101g001	Predicted gene model	chromatin remodeling complex subunit
	M01000047539	transcriptome	chromatin remodeling complex subunit
miRNA399	PDK_30s698991g001	Predicted gene model	l-asparaginase l-asparagine amidohydrolase
	M01000014522	transcriptome	AAA-type ATPase family protein
	M01000022668	transcriptome	AAA-type ATPase family protein
	M01000049166	transcriptome	AAA-type ATPase family protein
	M01000084930	transcriptome	AAA-type ATPase family protein
	M01000089444	transcriptome	AAA-type ATPase family protein
★mRNA sequence from date palm gene predication
☆mRNA sequence from date palm mesocarp transcritome
